# Supplementary material for: Crystal structure of 1-fluoro-1,3-di­hydro­benzo[c]thio­phene 2,2-dioxide
Source: Acta Crystallogr E Crystallogr Commun. 2015 Sep 12;71(Pt 10):o749. doi: 10.1107/S2056989015016357 (PMC4647347; doi:10.1107/S2056989015016357)
Supplement: Supplementary file 1 [file e-71-0o749-sup1.cif]

##############################################################################
#                                                                            #
# This CIF contains the data in a paper accepted for publication in          #
# Acta Crystallographica Section E. It conforms to the requirements of       #
# Notes for Authors for Acta Crystallographica Section E, and has been       #
# peer reviewed under the auspices of the IUCr Commission on Journals.       #
#                                                                            #
# Full details of the Crystallographic Information File format               #
# are given in the paper "The Crystallographic Information File (CIF):       #
# a New Standard Archive File for Crystallography" by S. R. Hall, F. H.      #
# Allen and I. D. Brown [Acta Cryst. (1991), A47, 655-685].                  #
#                                                                            #
# The current version of the core CIF dictionary is obtainable from          #
# ftp://ftp.iucr.org/pub/cif_core.dic.                                       #
#                                                                            #
# Software is freely available for graphical display of the structure(s)     #
# in this CIF. For information consult the CIF software page                 #
# http://www.iucr.org/resources/cif/software.                                #
#                                                                            #
# This file may be used for bona fide research purposes within the           #
# scientific community so long as proper attribution is given to the journal # 
# article from which it was obtained.                                        #
#                                                                            #
##############################################################################
data_I
_audit_creation_method
;
Olex2 1.2
(compiled 2015.01.26 svn.r3150 for OlexSys, GUI svn.r4998)
;
_journal_date_recd_electronic     2015-08-14
_journal_date_accepted     2015-09-02
_journal_name_full     'Acta Crystallographica, Section E'
_journal_year     2015
_journal_volume     71
_journal_issue     10
_journal_page_first     o749
_journal_page_last     o749
_journal_paper_category     HO
_journal_paper_doi     10.1107/S2056989015016357
_journal_coeditor_code     WM5205
_publ_contact_author_name     'Ya Li'
_publ_contact_author_address
;
Department of Chemistry and Chemical Engineering
Shanghai University of Engineering Science
333 Longteng Road, Shanghai, China
;
_publ_contact_author_email     'ya.li@sues.edu.cn'
_publ_contact_author_fax     '+86-21-67791214'
_publ_contact_author_phone     '+86-21-67791220'
_publ_section_title
;
Crystal structure of 1-fluoro-1,3-dihydrobenzo[<i>c</i>]thiophene 2,2-dioxide
;
_publ_section_title_footnote     .
loop_
    _publ_author_name
    _publ_author_footnote
    _publ_author_address
    'Zou, Ying' .
;
Department of Chemistry and Chemical Engineering
Shanghai University of Engineering Science
333 Longteng Road, Shanghai, People's Republic of China
;
    'Qiu, Zibin' .
;
Department of Chemistry and Chemical Engineering
Shanghai University of Engineering Science
333 Longteng Road, Shanghai, People's Republic of China
;
    'Tang, Renming' .
;
Department of Chemistry and Chemical Engineering
Shanghai University of Engineering Science
333 Longteng Road, Shanghai, People's Republic of China
;
    'Yuan, Kaixu' .
;
Department of Chemistry and Chemical Engineering
Shanghai University of Engineering Science
333 Longteng Road, Shanghai, People's Republic of China
;
    'Li, Ya' .
;
Department of Chemistry and Chemical Engineering
Shanghai University of Engineering Science
333 Longteng Road, Shanghai, People's Republic of China
;
_publ_section_synopsis     .
_database_code_depnum_ccdc_archive     'CCDC 1421889'
_chemical_name_systematic
;
1-Fluoro-1,3-dihydrobenzo[<i>c</i>]thiophene 2,2-dioxide
;
_chemical_name_common     ?
_chemical_formula_moiety     'C8 H7 F O2 S'
_chemical_formula_sum     'C8 H7 F O2 S'
_chemical_formula_iupac     'C8 H7 F O2 S'
_chemical_formula_weight     186.20
_chemical_melting_point     ?
_shelx_space_group_comment
;
The symmetry employed for this shelxl refinement is uniquely defined
by the following loop, which should always be used as a source of
symmetry information in preference to the above space-group names.
They are only intended as comments.
;
_space_group_crystal_system     monoclinic
_space_group_name_H-M_alt     'P 21/c'
_space_group_name_Hall     '-P 2ybc'
loop_
    _space_group_symop_operation_xyz
    'x, y, z'
    '-x, y+1/2, -z+1/2'
    '-x, -y, -z'
    'x, -y-1/2, z-1/2'
_cell_length_a     5.7772(5)
_cell_length_b     8.3886(6)
_cell_length_c     16.8717(12)
_cell_angle_alpha     90
_cell_angle_beta     99.742(6)
_cell_angle_gamma     90
_cell_volume     805.86(11)
_cell_formula_units_Z     4
_cell_measurement_reflns_used     1262
_cell_measurement_theta_min     5.32
_cell_measurement_theta_max     66.312
_cell_measurement_temperature     296(2)
_exptl_crystal_description     'block'
_exptl_crystal_colour     'colourless'
_exptl_crystal_size_max     0.05
_exptl_crystal_size_mid     0.03
_exptl_crystal_size_min     0.02
_exptl_crystal_density_diffrn     1.535
_exptl_crystal_density_meas     .
_exptl_crystal_density_method     ?
_exptl_crystal_F_000     384
_exptl_absorpt_coefficient_mu     3.375
_exptl_absorpt_correction_type     multi-scan
_exptl_absorpt_process_details
;
(<i>SADABS</i>; Bruker, 2009)
;
_shelx_estimated_absorpt_T_min     0.849
_shelx_estimated_absorpt_T_max     0.936
_exptl_absorpt_correction_T_min     0.4184
_exptl_absorpt_correction_T_max     0.7532
_exptl_special_details     ?
_diffrn_ambient_temperature     296.15
_diffrn_radiation_type     CuK\a
_diffrn_radiation_wavelength     1.54178
_diffrn_radiation_monochromator     'graphite'
_diffrn_measurement_device_type     'Bruker APEXII CCD'
_diffrn_measurement_method     '\f and \w scans'
_diffrn_detector_area_resol_mean     ?
_diffrn_reflns_number     6724
_diffrn_reflns_av_R_equivalents     0.0802
_diffrn_reflns_theta_min     5.320
_diffrn_reflns_theta_max     69.635
_diffrn_reflns_theta_full     67.679
_diffrn_measured_fraction_theta_max     0.975
_diffrn_measured_fraction_theta_full     0.993
_diffrn_reflns_limit_h_min     -6
_diffrn_reflns_limit_h_max     6
_diffrn_reflns_limit_k_min     -10
_diffrn_reflns_limit_k_max     9
_diffrn_reflns_limit_l_min     -19
_diffrn_reflns_limit_l_max     17
_diffrn_standards_number     0
_refine_special_details     ?
_reflns_number_total     1475
_reflns_number_gt     1206
_reflns_threshold_expression     'I > 2\s(I)'
_refine_ls_structure_factor_coef     Fsqd
_refine_ls_matrix_type     full
_refine_ls_R_factor_all     0.0843
_refine_ls_R_factor_gt     0.0681
_refine_ls_wR_factor_gt     0.1850
_refine_ls_wR_factor_ref     0.2051
_refine_ls_goodness_of_fit_ref     1.125
_refine_ls_restrained_S_all     1.125
_refine_ls_number_reflns     1475
_refine_ls_number_parameters     109
_refine_ls_number_restraints     0
_refine_ls_hydrogen_treatment     constr
_refine_ls_weighting_scheme     calc
_refine_ls_weighting_details
              'w=1/[\s^2^(Fo^2^)+(0.1242P)^2^+0.3031P] where P=(Fo^2^+2Fc^2^)/3'
_atom_sites_solution_hydrogens     geom
_atom_sites_solution_primary     direct
_atom_sites_solution_secondary     ?
_refine_ls_shift/su_max     0.000
_refine_ls_shift/su_mean     0.000
_refine_diff_density_max     0.577
_refine_diff_density_min     -0.976
_refine_ls_extinction_method     none
_refine_ls_extinction_coef     .
loop_
    _atom_type_symbol
    _atom_type_description
    _atom_type_scat_dispersion_real
    _atom_type_scat_dispersion_imag
    _atom_type_scat_source
    'C' 'C' 0.0181 0.0091
                         'International Tables Vol C Tables 4.2.6.8 and 6.1.1.4'
    'H' 'H' 0.0000 0.0000
                         'International Tables Vol C Tables 4.2.6.8 and 6.1.1.4'
    'F' 'F' 0.0727 0.0534
                         'International Tables Vol C Tables 4.2.6.8 and 6.1.1.4'
    'O' 'O' 0.0492 0.0322
                         'International Tables Vol C Tables 4.2.6.8 and 6.1.1.4'
    'S' 'S' 0.3331 0.5567
                         'International Tables Vol C Tables 4.2.6.8 and 6.1.1.4'
_computing_data_collection
;
APEX2 (Bruker, 2009)
;
_computing_cell_refinement
;
SAINT (Bruker, 2009)
;
_computing_data_reduction
;
SAINT (Bruker, 2009)
;
_computing_structure_solution
;
SHELXS97 (Sheldrick, 2008)
;
_computing_structure_refinement
;
SHELXL2014 (Sheldrick, 2015)
;
_computing_molecular_graphics
;
OLEX2 (Dolomanov <i>et al.</i>,  2009) and Mercury (Macrae,
2006)
;
_computing_publication_material
;
OLEX2 (Dolomanov <i>et al.</i>,  2009)
;
loop_
    _atom_site_type_symbol
    _atom_site_label
    _atom_site_fract_x
    _atom_site_fract_y
    _atom_site_fract_z
    _atom_site_U_iso_or_equiv
    _atom_site_adp_type
    _atom_site_calc_flag
    _atom_site_occupancy
    _atom_site_disorder_assembly
    _atom_site_disorder_group
    S S1 0.58177(16) 0.76462(12) 0.95887(5) 0.0438(4) Uani d 1 . .
    F F1 0.1554(5) 0.6784(4) 0.96561(16) 0.0686(8) Uani d 1 . .
    O O1 0.6976(5) 0.9083(4) 0.94354(18) 0.0593(9) Uani d 1 . .
    O O2 0.6325(6) 0.6952(5) 1.03759(17) 0.0675(10) Uani d 1 . .
    C C1 0.2672(7) 0.7960(5) 0.9290(2) 0.0442(9) Uani d 1 . .
    H H1 0.2194 0.9030 0.9431 0.053 Uiso calc 1 . .
    C C2 0.2387(7) 0.7727(4) 0.8397(2) 0.0381(8) Uani d 1 . .
    C C3 0.0537(8) 0.8364(5) 0.7852(3) 0.0521(10) Uani d 1 . .
    H H3 -0.0632 0.8964 0.8027 0.063 Uiso calc 1 . .
    C C4 0.0492(10) 0.8075(6) 0.7037(3) 0.0633(13) Uani d 1 . .
    H H4 -0.0734 0.8477 0.6661 0.076 Uiso calc 1 . .
    C C5 0.2237(10) 0.7203(6) 0.6781(3) 0.0638(13) Uani d 1 . .
    H H5 0.2178 0.7029 0.6233 0.077 Uiso calc 1 . .
    C C6 0.4093(8) 0.6576(5) 0.7325(2) 0.0512(10) Uani d 1 . .
    H H6 0.5276 0.5994 0.7147 0.061 Uiso calc 1 . .
    C C7 0.4136(6) 0.6840(4) 0.8142(2) 0.0373(8) Uani d 1 . .
    C C8 0.6028(7) 0.6252(5) 0.8808(2) 0.0442(9) Uani d 1 . .
    H H8A 0.7564 0.6286 0.8649 0.053 Uiso calc 1 . .
    H H8B 0.5711 0.5175 0.8969 0.053 Uiso calc 1 . .
loop_
    _atom_site_aniso_label
    _atom_site_aniso_U_11
    _atom_site_aniso_U_22
    _atom_site_aniso_U_33
    _atom_site_aniso_U_12
    _atom_site_aniso_U_13
    _atom_site_aniso_U_23
    S1 0.0448(6) 0.0535(7) 0.0294(6) -0.0075(4) -0.0046(4) -0.0040(3)
    F1 0.0590(15) 0.098(2) 0.0493(15) -0.0118(15) 0.0102(11) 0.0065(13)
    O1 0.0623(18) 0.0629(19) 0.0519(16) -0.0229(15) 0.0075(13) -0.0147(14)
    O2 0.068(2) 0.095(2) 0.0328(16) -0.0078(18) -0.0109(14) 0.0109(15)
    C1 0.047(2) 0.054(2) 0.0302(19) -0.0005(17) 0.0026(14) -0.0082(15)
    C2 0.045(2) 0.0384(19) 0.0283(18) -0.0040(15) -0.0003(14) -0.0037(13)
    C3 0.053(2) 0.051(2) 0.047(2) 0.0017(18) -0.0075(17) 0.0000(17)
    C4 0.078(3) 0.063(3) 0.038(2) -0.013(2) -0.019(2) 0.0103(19)
    C5 0.092(4) 0.069(3) 0.027(2) -0.021(3) -0.001(2) -0.0043(18)
    C6 0.068(3) 0.052(2) 0.0358(19) -0.0143(19) 0.0140(17) -0.0135(16)
    C7 0.0453(19) 0.0335(18) 0.0313(17) -0.0072(14) 0.0011(14) -0.0070(13)
    C8 0.0427(19) 0.043(2) 0.045(2) 0.0018(16) 0.0020(15) -0.0037(16)
_geom_special_details
;
All e.s.d.'s (except the e.s.d. in the dihedral angle between two l.s. planes)
are estimated using the full covariance matrix. The cell e.s.d.'s are taken
into account individually in the estimation of e.s.d.'s in distances, angles
and torsion angles; correlations between e.s.d.'s in cell parameters are only
used when they are defined by crystal symmetry. An approximate (isotropic)
treatment of cell e.s.d.'s is used for estimating e.s.d.'s involving l.s.
planes.
;
loop_
    _geom_bond_atom_site_label_1
    _geom_bond_atom_site_label_2
    _geom_bond_site_symmetry_2
    _geom_bond_distance
    _geom_bond_publ_flag
    S1 O1 . 1.423(3) ?
    S1 O2 . 1.434(3) ?
    S1 C1 . 1.821(4) ?
    S1 C8 . 1.781(4) ?
    F1 C1 . 1.381(5) ?
    C1 H1 . 0.9800 ?
    C1 C2 . 1.502(5) ?
    C2 C3 . 1.393(5) ?
    C2 C7 . 1.381(5) ?
    C3 H3 . 0.9300 ?
    C3 C4 . 1.392(6) ?
    C4 H4 . 0.9300 ?
    C4 C5 . 1.373(8) ?
    C5 H5 . 0.9300 ?
    C5 C6 . 1.391(7) ?
    C6 H6 . 0.9300 ?
    C6 C7 . 1.392(5) ?
    C7 C8 . 1.512(5) ?
    C8 H8A . 0.9700 ?
    C8 H8B . 0.9700 ?
loop_
    _geom_angle_atom_site_label_1
    _geom_angle_atom_site_label_2
    _geom_angle_atom_site_label_3
    _geom_angle_site_symmetry_1
    _geom_angle_site_symmetry_3
    _geom_angle
    _geom_angle_publ_flag
    O1 S1 O2 . . 118.9(2) ?
    O1 S1 C1 . . 107.8(2) ?
    O1 S1 C8 . . 109.19(19) ?
    O2 S1 C1 . . 110.6(2) ?
    O2 S1 C8 . . 112.9(2) ?
    C8 S1 C1 . . 94.61(18) ?
    S1 C1 H1 . . 112.0 ?
    F1 C1 S1 . . 107.1(3) ?
    F1 C1 H1 . . 112.0 ?
    F1 C1 C2 . . 112.1(3) ?
    C2 C1 S1 . . 101.1(3) ?
    C2 C1 H1 . . 112.0 ?
    C3 C2 C1 . . 123.6(4) ?
    C7 C2 C1 . . 114.9(3) ?
    C7 C2 C3 . . 121.4(4) ?
    C2 C3 H3 . . 121.0 ?
    C4 C3 C2 . . 118.0(4) ?
    C4 C3 H3 . . 121.0 ?
    C3 C4 H4 . . 119.6 ?
    C5 C4 C3 . . 120.7(4) ?
    C5 C4 H4 . . 119.6 ?
    C4 C5 H5 . . 119.4 ?
    C4 C5 C6 . . 121.3(4) ?
    C6 C5 H5 . . 119.4 ?
    C5 C6 H6 . . 120.8 ?
    C5 C6 C7 . . 118.4(4) ?
    C7 C6 H6 . . 120.8 ?
    C2 C7 C6 . . 120.2(4) ?
    C2 C7 C8 . . 114.8(3) ?
    C6 C7 C8 . . 125.0(4) ?
    S1 C8 H8A . . 111.4 ?
    S1 C8 H8B . . 111.4 ?
    C7 C8 S1 . . 101.8(2) ?
    C7 C8 H8A . . 111.4 ?
    C7 C8 H8B . . 111.4 ?
    H8A C8 H8B . . 109.3 ?
loop_
    _geom_torsion_atom_site_label_1
    _geom_torsion_atom_site_label_2
    _geom_torsion_atom_site_label_3
    _geom_torsion_atom_site_label_4
    _geom_torsion_site_symmetry_1
    _geom_torsion_site_symmetry_2
    _geom_torsion_site_symmetry_3
    _geom_torsion_site_symmetry_4
    _geom_torsion
    _geom_torsion_publ_flag
    S1 C1 C2 C3 . . . . -156.5(3) ?
    S1 C1 C2 C7 . . . . 22.5(4) ?
    F1 C1 C2 C3 . . . . 89.7(5) ?
    F1 C1 C2 C7 . . . . -91.2(4) ?
    O1 S1 C1 F1 . . . . -162.2(2) ?
    O1 S1 C1 C2 . . . . 80.4(3) ?
    O1 S1 C8 C7 . . . . -79.0(3) ?
    O2 S1 C1 F1 . . . . -30.6(3) ?
    O2 S1 C1 C2 . . . . -148.1(3) ?
    O2 S1 C8 C7 . . . . 146.3(3) ?
    C1 S1 C8 C7 . . . . 31.6(3) ?
    C1 C2 C3 C4 . . . . 179.3(4) ?
    C1 C2 C7 C6 . . . . -178.4(3) ?
    C1 C2 C7 C8 . . . . 0.2(5) ?
    C2 C3 C4 C5 . . . . -0.7(7) ?
    C2 C7 C8 S1 . . . . -23.5(4) ?
    C3 C2 C7 C6 . . . . 0.7(6) ?
    C3 C2 C7 C8 . . . . 179.3(4) ?
    C3 C4 C5 C6 . . . . 0.3(8) ?
    C4 C5 C6 C7 . . . . 0.6(7) ?
    C5 C6 C7 C2 . . . . -1.0(6) ?
    C5 C6 C7 C8 . . . . -179.6(4) ?
    C6 C7 C8 S1 . . . . 155.1(3) ?
    C7 C2 C3 C4 . . . . 0.2(6) ?
    C8 S1 C1 F1 . . . . 86.0(3) ?
    C8 S1 C1 C2 . . . . -31.5(3) ?
loop_
    _geom_hbond_atom_site_label_d
    _geom_hbond_atom_site_label_h
    _geom_hbond_atom_site_label_a
    _geom_hbond_site_symmetry_a
    _geom_hbond_distance_dh
    _geom_hbond_distance_ha
    _geom_hbond_distance_da
    _geom_hbond_angle_dha
    C3 H3 O1 1_455 0.93 2.95 3.687(6) 137.7
    C1 H1 O1 3_677 0.98 2.47 3.266(5) 138.5
    C1 H1 O2 3_677 0.98 3.48 4.331(6) 146.7
    C4 H4 O2 4_475 0.93 2.54 3.371(5) 148.3
    C5 H5 F1 4_575 0.93 2.81 3.640(5) 149.6
    C8 H8B O2 3_667 0.97 2.50 3.406(5) 156.3
_shelx_hkl_file
;
  -1   0   0   -0.07    0.03
  -3   0   0    7.23    1.17
   3   0   0    8.65    0.87
  -4   0   0    9.46    1.18
   4   0   0    8.42    1.12
  -4   0   0   10.16    1.39
  -5   0   0   19.03    2.02
  -5   0   0   16.52    1.98
  -5   0   0   18.98    2.11
   5   0   0   15.50    2.03
   6   0   0    9.17    1.15
  -6   0   0   13.77    1.41
  -6   0   0   14.93    1.36
   6   0   0   11.08    1.38
   0   1   0   -1.40    0.03
  -1  -1   0   41.82    6.42
  -1   1   0   56.57    5.02
   1   1   0   51.06    5.02
  -2  -1   0  201.14   26.02
   2   1   0  224.13   20.35
  -2   1   0  182.46   26.02
  -3  -1   0   36.06    4.46
  -3   1   0   31.33    4.46
   3   1   0   34.61    3.46
   4  -1   0    2.73    0.45
  -4  -1   0    3.21    0.65
   4   1   0    3.50    0.49
   4   1   0    2.77    0.42
  -4   1   0    3.83    0.71
  -4   1   0    2.86    0.57
  -5  -1   0    0.86    0.35
  -5  -1   0    0.69    0.33
   5  -1   0    0.20    0.25
  -5   1   0    0.13    0.35
  -5   1   0    0.32    0.35
   5   1   0    0.50    0.20
  -5   1   0    0.66    0.32
   5   1   0    0.37    0.26
  -6  -1   0    0.48    0.26
  -6  -1   0    0.13    0.21
   6  -1   0    0.09    0.22
   6  -1   0    0.12    0.13
  -6   1   0    0.25    0.24
  -6   1   0    0.02    0.20
   6   1   0   -0.12    0.13
   6   1   0    0.02    0.21
  -6   1   0   -0.13    0.24
   0   2   0 1000.00  100.30
  -1  -2   0   29.16    3.78
   1   2   0   28.69    2.97
  -1   2   0   33.94    2.96
  -1   2   0   24.84    3.80
  -2  -2   0    0.33    0.17
   2   2   0    0.22    0.11
  -2   2   0    0.01    0.22
  -3  -2   0    0.39    0.25
   3   2   0    0.19    0.15
  -3   2   0   -0.02    0.32
  -4  -2   0    4.53    0.72
  -4  -2   0    4.87    0.61
   4   2   0    2.80    0.48
  -4   2   0    3.52    0.76
  -4   2   0    4.08    0.66
   4   2   0    3.20    0.43
   4   2   0    3.88    0.55
  -5  -2   0   13.71    1.55
  -5  -2   0   16.18    1.60
   5  -2   0    9.76    1.55
  -5   2   0   13.21    1.61
   5   2   0   11.88    1.31
  -5   2   0   13.83    1.48
  -5   2   0   14.69    1.65
  -5   2   0   14.45    1.42
   5   2   0   13.08    1.57
  -6  -2   0   10.58    1.15
  -6  -2   0   11.41    1.18
  -6   2   0   10.58    1.04
   6   2   0    7.38    1.16
  -6   2   0   10.55    1.18
  -6   2   0    9.08    1.20
   0   3   0    0.36    0.08
   1   3   0   51.44    5.55
  -1   3   0   58.34    5.53
  -2  -3   0   20.53    2.36
   2   3   0   18.23    1.85
  -2   3   0   14.41    2.39
  -3  -3   0   44.00    4.89
  -3   3   0   35.28    4.93
   3   3   0   34.85    3.54
   3   3   0   36.39    3.82
  -4  -3   0   11.71    1.16
  -4   3   0    9.51    1.33
   4   3   0   10.49    1.28
   4   3   0   10.22    1.05
   5  -3   0    0.25    0.23
  -5  -3   0   -0.04    0.26
   5   3   0    0.07    0.16
  -5   3   0    0.23    0.26
  -5   3   0    0.36    0.26
   5   3   0   -0.08    0.21
  -5   3   0   -0.20    0.32
  -5   3   0   -0.22    0.31
  -6  -3   0   -0.07    0.20
  -6   3   0   -0.09    0.19
  -6   3   0    0.04    0.16
  -6   3   0    0.09    0.16
   6   3   0   -0.08    0.15
   0   4   0    7.08    0.74
   1  -4   0   13.07    1.38
   1   4   0   13.05    1.42
  -1   4   0   14.67    1.40
   2  -4   0    0.76    0.21
   2   4   0    0.37    0.16
   3  -4   0    1.04    0.27
   3   4   0    0.92    0.24
   3   4   0    1.89    0.30
  -4  -4   0   -0.02    0.25
  -4  -4   0    0.41    0.28
  -4   4   0   -0.02    0.41
   4   4   0    0.01    0.23
  -4   4   0   -0.45    0.34
  -4   4   0    0.26    0.37
  -5  -4   0    3.21    0.48
  -5   4   0    2.91    0.48
   5   4   0    3.11    0.48
  -5   4   0    2.91    0.46
  -5   4   0    3.31    0.55
  -6  -4   0    2.85    0.40
  -6   4   0    3.27    0.40
  -6   4   0    3.04    0.43
  -6   4   0    2.87    0.37
   0  -5   0    0.08    0.13
   0   5   0   -0.11    0.09
  -1  -5   0    4.83    0.55
   1  -5   0    5.54    0.60
   1   5   0    5.07    0.58
   2  -5   0    9.56    1.02
   2   5   0    9.38    1.02
  -3  -5   0   29.47    2.78
   3  -5   0   25.84    2.70
  -4  -5   0    4.42    0.54
   4   5   0    3.70    0.50
  -4   5   0    3.75    0.59
  -4   5   0    2.90    0.60
  -4   5   0    2.72    0.55
  -5  -5   0    0.70    0.21
  -5   5   0    0.49    0.30
  -5   5   0    0.39    0.26
  -5   5   0    0.39    0.26
   0  -6   0    0.59    0.21
   0   6   0    0.34    0.13
   1  -6   0   11.47    1.09
  -1  -6   0    9.24    1.03
   1   6   0    9.90    1.07
  -2  -6   0    1.81    0.34
   2  -6   0    2.06    0.37
  -2   6   0    3.04    0.45
  -3  -6   0   -0.06    0.21
   3  -6   0    0.16    0.22
   3  -6   0    0.11    0.21
  -3   6   0    0.10    0.39
  -3   6   0   -0.58    0.35
  -3   6   0    0.28    0.21
  -4  -6   0    0.05    0.22
  -4   6   0    0.06    0.31
  -4   6   0   -0.18    0.31
  -5  -6   0    0.25    0.16
  -5   6   0    0.12    0.20
  -5   6   0    0.71    0.23
  -5   6   0    0.20    0.22
   0  -7   0    0.41    0.23
   0   7   0    0.12    0.24
   0   7   0    0.36    0.26
   1  -7   0   11.74    1.16
   1  -7   0    9.32    1.27
  -1  -7   0   10.76    1.11
  -1   7   0   12.14    1.34
  -1   7   0   10.22    1.33
  -2  -7   0    5.10    0.67
   2  -7   0    6.24    0.69
   2  -7   0    4.86    0.74
  -2   7   0    7.13    0.82
   3  -7   0   10.11    1.15
   3  -7   0   10.21    1.27
  -3  -7   0   11.52    1.19
  -3   7   0   10.85    1.30
  -3   7   0   12.89    1.33
  -4  -7   0    1.78    0.31
  -4   7   0    1.58    0.28
  -4   7   0    1.32    0.32
  -4   7   0    1.73    0.35
   0  -8   0    0.03    0.25
   0  -8   0    0.28    0.21
   0   8   0    0.14    0.23
   0   8   0    0.08    0.21
  -1  -8   0    2.49    0.39
   1  -8   0    4.07    0.47
   1  -8   0    2.95    0.50
  -1   8   0    3.14    0.50
   2  -8   0   -0.18    0.21
  -2  -8   0    0.15    0.16
   2  -8   0   -0.24    0.18
  -2   8   0    0.08    0.23
  -3  -8   0    0.13    0.16
   3  -8   0    0.17    0.18
  -3   8   0    0.39    0.19
  -4  -8   0    0.13    0.13
   0  -9   0    0.41    0.24
   0   9   0    0.33    0.21
   1  -9   0    0.69    0.26
  -1   9   0    0.60    0.23
   2  -9   0    1.07    0.28
  -2   9   0    1.33    0.26
   3  -9   0    1.46    0.27
  -3   9   0    2.09    0.28
   0 -10   0   -0.21    0.16
   1 -10   0    0.01    0.16
   6   0  -1    0.02    0.14
  -6   0   1    0.19    0.27
   6   0  -1    0.18    0.21
  -6   0   1    0.31    0.25
  -5   0   1    0.18    0.36
   5   0  -1   -0.11    0.23
  -5   0   1    0.02    0.34
  -4   0   1    0.02    0.35
  -4   0   1    0.09    0.38
   4   0  -1    0.13    0.20
  -3   0   1    0.44    0.31
   3   0  -1    0.03    0.11
   2   0  -1    0.25    0.08
  -2   0   1   -0.19    0.10
   1   0  -1    0.89    0.12
  -1   0   1    0.89    0.20
  -1   0  -1    0.47    0.14
  -2   0  -1    0.17    0.19
  -3   0  -1    0.52    0.32
   3   0   1    0.33    0.15
  -4   0  -1    0.22    0.32
   4   0   1   -0.12    0.18
   4   0   1    0.15    0.21
  -4   0  -1   -0.06    0.35
  -5   0  -1    0.33    0.31
  -5   0  -1   -0.05    0.26
   5   0   1    0.21    0.24
  -5   0  -1    0.32    0.30
  -6   0  -1    0.05    0.20
   6   0   1   -0.15    0.12
   6   0   1   -0.13    0.21
  -6   0  -1   -0.21    0.23
  -6  -1   1    0.51    0.28
   6  -1  -1    0.29    0.23
  -6  -1   1    0.45    0.23
   6  -1  -1    0.41    0.15
   6   1  -1    0.26    0.22
  -6   1   1    0.49    0.27
  -6   1   1    0.77    0.23
  -6   1   1    0.59    0.29
   6   1  -1    0.29    0.15
   5  -1  -1    1.69    0.40
  -5  -1   1    3.09    0.52
  -5  -1   1    2.78    0.51
   5   1  -1    2.44    0.35
  -5   1   1    2.55    0.52
   5   1  -1    2.94    0.45
  -5   1   1    3.03    0.48
  -5   1   1    2.08    0.51
  -4  -1   1    2.09    0.45
   4  -1  -1    1.92    0.31
  -4  -1   1    1.27    0.49
  -4   1   1    1.12    0.50
  -4   1   1    1.16    0.43
   4   1  -1    1.21    0.30
  -3  -1   1    3.08    0.55
  -3   1   1    2.23    0.55
   3   1  -1    2.87    0.35
  -2  -1   1   21.06    2.99
  -2   1   1   21.61    3.00
   2   1  -1   25.39    2.33
  -1  -1   1    1.98    0.35
  -1   1   1    2.61    0.37
   1   1  -1    2.53    0.27
   0   1   1   -0.01    0.03
   0   1  -1   -0.01    0.02
  -1  -1  -1    2.74    0.37
  -1   1  -1    2.00    0.37
  -2  -1  -1    0.93    0.25
   2   1   1    0.95    0.15
  -2   1  -1    0.42    0.26
  -3  -1  -1    3.97    0.64
   3   1   1    3.68    0.46
  -3   1  -1    3.24    0.64
  -4  -1  -1    7.14    1.08
  -4  -1  -1    8.16    0.93
  -4   1  -1    7.14    0.92
  -4   1  -1    5.75    1.08
   4   1   1    6.55    0.87
   4   1   1    5.96    0.78
   5  -1   1    0.51    0.27
  -5  -1  -1    1.19    0.35
  -5  -1  -1    0.77    0.33
  -5   1  -1    0.51    0.33
  -5   1  -1    1.02    0.33
  -5   1  -1    1.05    0.36
   5   1   1    0.37    0.20
  -5   1  -1    0.71    0.26
   5   1   1    0.37    0.27
  -6  -1  -1    0.08    0.19
  -6  -1  -1    0.05    0.23
   6  -1   1   -0.19    0.20
   6  -1   1    0.09    0.13
   6   1   1   -0.10    0.12
   6   1   1    0.05    0.20
  -6   1  -1    0.09    0.19
  -6   1  -1    0.01    0.22
   6  -2  -1    1.55    0.32
  -6  -2   1    2.09    0.36
   6   2  -1    1.47    0.26
  -6   2   1    2.22    0.29
  -6   2   1    1.81    0.38
   6   2  -1    1.62    0.33
  -6   2   1    2.41    0.36
  -5  -2   1    1.96    0.42
   5  -2  -1    0.84    0.30
  -5  -2   1    2.33    0.43
  -5   2   1    1.61    0.32
   5   2  -1    1.20    0.27
  -5   2   1    1.53    0.41
  -5   2   1    1.55    0.45
  -5   2   1    1.72    0.34
   5   2  -1    1.53    0.33
  -4  -2   1    6.00    0.91
  -4  -2   1    5.96    0.76
   4   2  -1    5.20    0.57
   4   2  -1    5.01    0.69
  -4   2   1    5.22    0.79
  -4   2   1    5.51    0.97
   4   2  -1    4.36    0.62
  -3  -2   1    3.66    0.60
  -3   2   1    3.17    0.63
   3   2  -1    3.26    0.42
  -2  -2   1    7.35    1.06
  -2   2   1    6.48    1.09
   2   2  -1    9.00    0.83
  -1   2   1   83.29   10.97
  -1   2   1   85.02    8.56
   1   2  -1   87.56    8.58
   0  -2  -1    0.77    0.12
   0   2  -1    0.58    0.10
   0   2   1    0.54    0.10
  -1  -2  -1  106.50   14.05
   1   2   1  107.19   11.00
  -1   2  -1  114.65   10.99
  -2  -2  -1    8.09    0.96
   2   2   1    7.04    0.76
  -2   2  -1    5.51    1.00
  -3  -2  -1    4.42    0.69
   3   2   1    4.48    0.53
  -3   2  -1    3.70    0.72
  -4  -2  -1    1.49    0.36
  -4  -2  -1    1.70    0.44
   4   2   1    1.10    0.23
  -4   2  -1    0.61    0.49
   4   2   1    1.54    0.35
   4   2   1    0.56    0.28
  -4   2  -1    1.96    0.44
  -5  -2  -1    3.31    0.52
  -5  -2  -1    3.25    0.52
   5  -2   1    2.40    0.47
  -5   2  -1    3.69    0.45
   5   2   1    2.82    0.50
  -5   2  -1    3.07    0.56
  -5   2  -1    3.32    0.45
  -5   2  -1    2.87    0.52
   5   2   1    2.52    0.39
  -6  -2  -1    0.76    0.21
  -6  -2  -1    0.49    0.24
   6   2   1    0.52    0.20
  -6   2  -1    0.52    0.25
  -6   2  -1    0.51    0.17
  -6   2  -1    0.35    0.21
  -6  -3   1    2.63    0.44
  -6   3   1    2.69    0.47
  -6   3   1    3.50    0.47
  -6   3   1    3.46    0.40
   6   3  -1    2.65    0.43
  -6   3   1    3.84    0.42
  -5  -3   1    1.72    0.39
   5  -3  -1    1.19    0.31
   5   3  -1    1.50    0.26
   5   3  -1    0.92    0.31
  -5   3   1    2.49    0.46
  -5   3   1    1.37    0.43
  -5   3   1    1.74    0.34
  -5   3   1    1.81    0.35
  -4  -3   1    0.39    0.29
  -4   3   1    0.37    0.42
   4   3  -1    0.25    0.16
   4   3  -1    0.34    0.24
  -4   3   1    0.17    0.47
   3   3  -1    2.55    0.30
   3   3  -1    2.63    0.35
  -3   3   1    1.96    0.56
   2   3  -1   22.22    2.04
  -2   3   1   17.12    2.63
  -1   3   1    1.34    0.15
   1   3  -1    1.22    0.18
  -1   3   1    1.00    0.27
   0  -3  -1    9.56    1.35
   0   3  -1   11.18    1.07
   0   3   1   10.63    1.07
  -1  -3  -1    4.72    0.60
   1   3   1    3.82    0.50
  -1   3  -1    4.48    0.47
  -2  -3  -1   12.61    1.43
  -2   3  -1    9.25    1.06
   2   3   1   10.63    1.13
  -3  -3  -1    0.80    0.26
  -3   3  -1    0.44    0.15
   3   3   1    0.57    0.21
  -4  -3  -1   28.82    3.07
  -4   3  -1   30.37    2.93
   4   3   1   27.05    3.20
   4   3   1   26.02    2.68
  -4   3  -1   27.57    3.26
  -4   3  -1   29.90    3.07
   5  -3   1    0.23    0.24
  -5  -3  -1   -0.08    0.27
  -5   3  -1    0.49    0.33
  -5   3  -1    0.02    0.24
  -5   3  -1    0.22    0.31
  -5   3  -1    0.29    0.24
   5   3   1    0.56    0.25
  -6  -3  -1    0.50    0.21
  -6   3  -1    0.30    0.16
  -6   3  -1    0.31    0.16
  -6   3  -1    0.11    0.19
  -6  -4   1    0.22    0.17
  -6   4   1   -0.01    0.19
  -6   4   1    0.31    0.16
  -6   4   1    0.21    0.16
  -5  -4   1    0.44    0.24
  -5  -4   1    0.44    0.27
  -5   4   1    0.45    0.35
   5   4  -1    0.46    0.24
  -5   4   1    0.65    0.29
  -5   4   1    1.01    0.29
  -4  -4   1   17.72    1.83
  -4   4   1   16.16    2.15
   4   4  -1   17.86    2.03
  -4   4   1   16.70    1.91
  -4   4   1   17.81    1.99
   4   4  -1   17.75    1.70
   3   4  -1    6.77    0.61
   3   4  -1    5.34    0.73
   3   4  -1    4.86    0.64
   2  -4  -1    3.28    0.40
   2   4  -1    3.16    0.40
   1  -4  -1   55.38    5.55
   1   4  -1   57.88    5.83
  -1   4   1   59.63    5.81
   0   4   1    0.06    0.08
   0   4  -1    0.16    0.08
  -1  -4  -1    3.75    0.41
   1  -4   1    3.84    0.45
  -1   4  -1    3.63    0.40
   1   4   1    3.66    0.45
   2  -4   1   17.89    1.65
  -2   4  -1   14.32    1.58
   2   4   1   17.21    1.70
   3  -4   1   14.16    1.36
   3   4   1   12.39    1.40
  -4  -4  -1    2.73    0.43
  -4  -4  -1    2.75    0.44
  -4   4  -1    2.29    0.48
   4   4   1    2.53    0.42
  -4   4  -1    2.53    0.49
  -4   4  -1    2.32    0.54
   5  -4   1    0.44    0.23
   5   4   1    0.24    0.23
  -5   4  -1    0.17    0.25
  -5   4  -1   -0.11    0.24
  -5   4  -1    0.32    0.31
  -6  -4  -1    0.23    0.16
  -6   4  -1    0.62    0.19
  -6   4  -1    0.32    0.15
  -6   4  -1    0.23    0.15
  -6   5   1    1.78    0.28
  -5  -5   1   -0.06    0.18
  -5   5   1   -0.34    0.25
   5   5  -1    0.01    0.17
  -5   5   1    0.27    0.27
  -5   5   1   -0.31    0.29
  -4  -5   1    0.85    0.29
  -4   5   1    0.39    0.40
  -4   5   1    0.70    0.38
   4   5  -1    0.39    0.22
  -4   5   1    1.39    0.41
  -3  -5   1    0.96    0.30
   3  -5  -1    0.81    0.26
   3   5  -1    1.18    0.28
   2  -5  -1    3.05    0.41
   2   5  -1    2.86    0.39
  -1  -5   1    1.22    0.21
   1  -5  -1    1.75    0.26
   1   5  -1    1.39    0.24
   0  -5   1    0.96    0.23
   0  -5  -1    1.45    0.23
   0   5   1    1.33    0.20
   0   5  -1    1.33    0.20
  -1  -5  -1    2.72    0.36
   1  -5   1    3.22    0.42
   1   5   1    3.45    0.41
  -1   5  -1    2.97    0.35
   2  -5   1   10.84    1.09
  -2   5  -1    8.17    1.02
   2   5   1   10.56    1.07
  -3  -5  -1    6.43    0.74
   3  -5   1    5.25    0.69
  -3   5  -1    6.06    0.76
  -3   5  -1    5.86    0.82
  -4  -5  -1   10.72    1.09
  -4   5  -1    9.73    1.20
  -4   5  -1    8.92    1.23
  -4   5  -1   10.36    1.16
  -5  -5  -1    2.15    0.33
  -5   5  -1    2.84    0.41
  -5   5  -1    1.67    0.40
  -5   5  -1    2.26    0.37
  -5  -6   1    0.11    0.15
  -5   6   1    0.02    0.22
  -5   6   1   -0.04    0.23
  -5   6   1   -0.32    0.21
   4  -6  -1    2.85    0.46
  -4  -6   1    3.36    0.50
  -4   6   1    4.13    0.58
  -4   6   1    3.11    0.54
   3  -6  -1    8.82    1.13
  -3  -6   1    9.14    1.06
   3  -6  -1    8.64    1.02
  -3   6   1   10.37    1.17
  -3   6   1   10.93    1.21
  -3   6   1    9.67    1.14
  -2  -6   1    1.55    0.32
   2  -6  -1    2.01    0.35
  -2   6   1    2.70    0.44
  -1  -6   1    0.18    0.14
   1  -6  -1   -0.04    0.21
   1   6  -1    0.22    0.16
   0  -6   1    4.94    0.56
   0  -6  -1    4.76    0.54
   0   6  -1    3.95    0.50
   1  -6   1    2.67    0.39
  -1  -6  -1    2.15    0.31
   1   6   1    2.31    0.35
   2  -6   1    0.22    0.25
  -2  -6  -1    0.26    0.19
  -2   6  -1    0.49    0.24
  -3  -6  -1   13.13    1.29
   3  -6   1   10.96    1.36
   3  -6   1   10.62    1.25
  -3   6  -1   13.18    1.42
  -3   6  -1   11.51    1.43
  -4  -6  -1    2.46    0.41
  -4   6  -1    2.86    0.44
  -4   6  -1    2.01    0.45
  -4   6  -1    2.63    0.38
  -5  -6  -1    0.22    0.14
  -5   6  -1    0.37    0.19
  -5   6  -1    0.31    0.21
   4  -7  -1    0.30    0.16
  -4  -7   1    0.01    0.19
  -4   7   1    0.10    0.26
  -4   7   1    0.09    0.29
   3  -7  -1    0.17    0.21
   3  -7  -1    0.89    0.26
  -3  -7   1    0.67    0.24
  -3   7   1    0.35    0.37
  -3   7   1    1.01    0.25
  -2  -7   1    1.49    0.30
   2  -7  -1    1.28    0.30
   2  -7  -1    1.64    0.35
  -2   7   1    1.81    0.38
   1  -7  -1    3.59    0.53
  -1  -7   1    3.21    0.41
   1  -7  -1    3.51    0.47
  -1   7   1    3.46    0.56
   1   7  -1    2.62    0.48
   0  -7  -1   13.50    1.18
   0  -7   1   12.77    1.19
   0   7   1   11.58    1.38
   0   7  -1    8.76    1.31
   0   7   1    8.62    1.30
   0   7  -1   11.18    1.36
  -1  -7  -1    4.27    0.53
   1  -7   1    4.58    0.66
  -1  -7  -1    4.59    0.56
   1  -7   1    6.02    0.63
  -1   7  -1    3.92    0.66
  -1   7  -1    5.00    0.70
  -2  -7  -1   -0.10    0.16
   2  -7   1   -0.02    0.22
   2  -7   1   -0.14    0.21
  -2   7  -1    0.11    0.22
   3  -7   1    0.67    0.25
   3  -7   1    0.92    0.28
  -3  -7  -1    0.86    0.26
  -3   7  -1    1.06    0.25
  -4  -7  -1    0.36    0.19
  -4   7  -1   -0.44    0.22
  -4   7  -1    0.02    0.14
  -4  -8   1    0.12    0.12
   4  -8  -1   -0.21    0.12
   3  -8  -1    1.91    0.34
  -3  -8   1    1.93    0.32
  -3   8   1    2.24    0.35
  -2  -8   1    1.10    0.23
   2  -8  -1    0.95    0.28
   2  -8  -1    0.82    0.24
  -2   8   1    0.69    0.29
   1  -8  -1    1.50    0.37
   1  -8  -1    2.23    0.34
  -1   8   1    1.94    0.41
   0  -8   1    1.23    0.29
   0  -8  -1    1.53    0.30
   0  -8  -1    1.38    0.34
   0   8   1    2.28    0.39
   0   8  -1    1.23    0.31
   0   8  -1    1.31    0.33
  -1  -8  -1    1.63    0.28
   1  -8   1    1.36    0.32
   1  -8   1    1.71    0.38
  -1   8  -1    2.18    0.37
   2  -8   1    2.00    0.36
  -2  -8  -1    2.85    0.37
   2  -8   1    2.29    0.42
  -2   8  -1    2.88    0.43
   3  -8   1    0.94    0.26
  -3  -8  -1    1.46    0.26
  -3   8  -1    1.75    0.29
   3  -9  -1    0.09    0.14
  -3   9   1    0.25    0.14
   2  -9  -1    0.18    0.20
  -2   9   1    0.19    0.19
  -1  -9   1    1.59    0.33
   1  -9  -1    1.63    0.34
  -1   9   1    1.72    0.34
   0  -9   1    3.35    0.51
   0  -9  -1    2.99    0.49
   0   9  -1    3.44    0.47
   0   9   1    3.49    0.50
   1  -9   1    0.03    0.24
  -1   9  -1    0.07    0.18
   2  -9   1    0.59    0.24
  -2   9  -1    1.08    0.23
   3  -9   1    0.17    0.13
  -3   9  -1    0.21    0.14
   1 -10  -1    0.08    0.15
   0 -10   1   -0.02    0.17
   1 -10   1    1.06    0.23
  -6   0   2   -0.18    0.26
  -6   0   2   -0.19    0.23
   6   0  -2   -0.17    0.19
   6   0  -2    0.01    0.13
   5   0  -2    0.97    0.30
  -5   0   2    1.48    0.43
  -5   0   2    1.60    0.44
   4   0  -2   14.65    1.82
  -4   0   2   16.09    2.19
  -4   0   2   17.40    1.94
  -3   0   2    8.92    1.28
   2   0  -2  116.74   11.02
  -2   0   2  102.09   14.11
  -1   0   2  123.09   14.94
   1   0  -2  110.01   11.67
   0   0  -2   89.77    9.50
   0   0  -2   99.22   12.14
  -1   0  -2  152.29   19.58
  -2   0  -2    0.82    0.25
  -3   0  -2   14.07    1.89
   3   0   2   13.72    1.46
   4   0   2    4.69    0.61
  -4   0  -2    5.31    0.71
   4   0   2    4.25    0.66
  -4   0  -2    5.22    0.86
  -5   0  -2    0.61    0.30
  -5   0  -2    0.55    0.30
   5   0   2    0.23    0.26
  -5   0  -2    0.42    0.27
  -6   0  -2    0.09    0.17
   6   0   2   -0.16    0.12
   6   0   2    0.15    0.19
  -6   0  -2    0.47    0.21
  -6   0  -2    0.02    0.22
   6  -1  -2    7.40    0.86
  -6  -1   2   11.56    1.10
   6  -1  -2    6.74    1.03
  -6  -1   2   11.00    1.07
  -6   1   2    9.75    1.05
  -6   1   2   10.23    1.04
  -6   1   2    9.69    1.11
   6   1  -2    7.24    0.86
   6   1  -2    7.82    1.04
   5  -1  -2    1.60    0.35
  -5  -1   2    2.19    0.45
  -5  -1   2    2.36    0.46
  -5   1   2    2.29    0.43
  -5   1   2    2.19    0.48
   5   1  -2    1.23    0.27
   5   1  -2    1.52    0.35
  -5   1   2    1.01    0.43
  -4  -1   2    1.37    0.51
  -4  -1   2    2.35    0.44
  -4   1   2    0.68    0.49
   4   1  -2    1.23    0.28
  -4   1   2    1.30    0.44
   3   1  -2   62.40    6.03
  -3   1   2   56.50    7.75
   2  -1  -2  129.55   11.69
  -2  -1   2  100.12   14.96
   2   1  -2  123.81   11.69
  -2   1   2  110.53   14.97
  -1   1   2  400.90   48.03
   1   1  -2  348.91   37.57
   0  -1  -2  249.16   30.08
   0   1   2  220.07   23.54
  -1  -1  -2   21.69    2.86
  -1   1  -2   19.10    2.86
   1   1   2   23.41    2.24
  -1   1  -2   23.43    2.23
  -2  -1  -2  195.04   25.15
   2   1   2  209.96   19.69
  -2   1  -2  182.97   25.16
  -3  -1  -2   68.99    8.81
  -3   1  -2   68.56    8.82
   3   1   2   66.76    6.88
  -4  -1  -2    6.19    0.75
  -4  -1  -2    5.22    0.86
  -4   1  -2    4.50    0.86
   4   1   2    4.05    0.62
   4   1   2    4.43    0.69
  -4   1  -2    5.95    0.76
  -5  -1  -2   21.66    2.23
  -5  -1  -2   18.53    2.11
  -5   1  -2   19.74    2.19
  -5   1  -2   18.82    2.23
  -5   1  -2   18.38    2.11
   5   1   2   14.40    2.18
  -5   1  -2   21.26    1.97
  -6  -1  -2    0.98    0.26
   6  -1   2    0.15    0.23
  -6   1  -2    0.55    0.20
   6   1   2    0.31    0.19
  -6   1  -2    0.94    0.24
   6  -2  -2    0.85    0.23
   6  -2  -2    0.58    0.16
  -6  -2   2    0.66    0.27
   6   2  -2    0.57    0.16
  -6   2   2    0.79    0.30
   6   2  -2    1.08    0.25
  -6   2   2    1.19    0.28
  -5  -2   2    4.34    0.63
   5  -2  -2    3.11    0.54
  -5  -2   2    4.18    0.61
  -5   2   2    3.76    0.61
  -5   2   2    3.78    0.68
   5   2  -2    4.00    0.47
   5   2  -2    3.58    0.56
  -5   2   2    4.27    0.53
   4  -2  -2   13.74    1.84
  -4  -2   2   19.60    2.23
   4   2  -2   16.40    1.55
  -4   2   2   14.53    2.24
  -4   2   2   15.46    2.00
   4   2  -2   17.14    1.86
  -3  -2   2    2.45    0.47
   3   2  -2    2.15    0.29
   3   2  -2    2.23    0.26
  -3   2   2    1.39    0.48
  -2  -2   2    1.71    0.33
   2   2  -2    1.86    0.24
  -2   2   2    1.52    0.37
  -1   2   2  116.31   14.00
  -1   2   2  158.54   17.93
   1   2  -2  146.05   14.02
   0  -2  -2   25.07    2.96
   0   2  -2   23.01    2.31
   0   2   2   20.69    2.32
  -1  -2  -2   16.62    2.03
  -1   2  -2   17.50    1.59
  -1   2  -2   12.79    2.04
   1   2   2   15.36    1.61
  -2  -2  -2    2.48    0.37
   2   2   2    1.81    0.29
  -2   2  -2    2.08    0.40
  -3  -2  -2   14.50    1.79
  -3   2  -2   12.55    1.31
   3   2   2   13.04    1.41
  -3   2  -2   13.18    1.82
  -4  -2  -2    2.00    0.39
  -4  -2  -2    1.91    0.47
   4   2   2    1.34    0.26
  -4   2  -2    1.74    0.54
  -4   2  -2    1.72    0.45
   4   2   2    1.54    0.37
  -5  -2  -2    2.67    0.42
  -5  -2  -2    2.49    0.42
   5  -2   2    1.39    0.36
  -5   2  -2    1.92    0.44
  -5   2  -2    2.25    0.34
  -5   2  -2    1.89    0.34
   5   2   2    0.93    0.27
   5   2   2    1.54    0.38
  -5   2  -2    2.46    0.42
   6  -2   2    1.23    0.29
  -6  -2  -2    1.80    0.30
  -6   2  -2    1.52    0.29
  -6   2  -2    1.64    0.27
   6   2   2    0.51    0.23
  -6   2  -2    1.46    0.23
  -6  -3   2    4.54    0.57
  -6   3   2    4.45    0.51
   6   3  -2    3.78    0.56
  -6   3   2    4.66    0.59
  -6   3   2    3.92    0.60
  -5  -3   2   -0.08    0.29
  -5   3   2    0.53    0.28
   5   3  -2    0.46    0.18
   5   3  -2    0.64    0.24
  -5   3   2    0.02    0.27
  -5   3   2   -0.07    0.34
  -5   3   2    0.35    0.37
   4   3  -2   13.11    1.09
   4   3  -2    8.61    1.13
  -4   3   2   10.17    1.39
   4   3  -2   12.55    1.31
  -4   3   2    8.78    1.62
  -3   3   2   27.15    4.08
   3   3  -2   32.86    2.92
   3   3  -2   31.53    3.15
  -2   3   2   21.59    3.10
   2   3  -2   24.99    2.40
  -1   3   2   22.57    2.97
  -1   3   2   22.87    2.29
   1   3  -2   22.77    2.31
   0  -3  -2    0.15    0.10
   0   3  -2    0.36    0.08
   0   3   2    0.23    0.08
  -1  -3  -2    1.30    0.20
   1   3   2    1.17    0.20
  -1   3  -2    1.10    0.15
  -2  -3  -2    7.79    0.93
   2   3   2    6.13    0.75
  -2   3  -2    6.22    0.69
  -3  -3  -2   12.43    1.44
   3   3   2    9.64    1.13
  -3   3  -2    9.64    1.05
  -4  -3  -2    9.28    1.12
   4   3   2    8.16    1.14
  -4   3  -2    9.47    1.11
  -4   3  -2    9.71    1.12
  -4   3  -2    9.95    1.20
  -5  -3  -2    6.57    0.74
   5  -3   2    3.57    0.68
  -5   3  -2    5.62    0.73
  -5   3  -2    5.98    0.68
  -5   3  -2    5.78    0.75
   5   3   2    4.25    0.69
  -5   3  -2    5.52    0.63
  -6  -3  -2    0.05    0.18
  -6   3  -2    0.19    0.15
  -6   3  -2    0.42    0.18
  -6   3  -2    0.26    0.15
  -6  -4   2    2.72    0.39
  -6   4   2    3.11    0.37
  -6   4   2    2.38    0.42
  -6   4   2    3.46    0.40
  -5  -4   2    4.23    0.57
  -5  -4   2    4.04    0.53
  -5   4   2    4.11    0.64
  -5   4   2    2.61    0.62
   5   4  -2    4.26    0.56
   5   4  -2    3.75    0.46
  -5   4   2    3.50    0.54
  -5   4   2    4.15    0.57
  -4  -4   2   11.34    1.23
   4   4  -2   11.33    1.09
  -4   4   2   10.08    1.37
  -4   4   2   11.35    1.26
   4   4  -2   10.90    1.31
  -4   4   2    9.96    1.31
   3   4  -2    6.97    0.80
   3   4  -2    7.39    0.75
   3   4  -2    7.53    0.91
   2  -4  -2   41.55    3.74
   2   4  -2   36.01    3.91
   1  -4  -2   47.12    4.57
   1   4  -2   47.74    4.79
   0  -4  -2   26.84    2.64
   0   4  -2   28.85    2.76
   0   4   2   26.08    2.76
   1  -4   2   14.07    1.34
  -1  -4  -2   13.01    1.29
   1   4   2   12.75    1.37
  -1   4  -2   13.00    1.34
   2  -4   2   21.71    2.07
  -2  -4  -2   22.44    2.03
  -2   4  -2   19.15    2.00
   2   4   2   19.79    2.15
  -2   4  -2   21.67    2.12
  -2   4  -2   20.02    2.03
   3  -4   2    3.43    0.43
   3   4   2    2.43    0.42
  -4  -4  -2    0.65    0.26
  -4  -4  -2    0.53    0.27
  -4   4  -2   -0.13    0.33
  -4   4  -2    0.29    0.32
  -4   4  -2    0.57    0.38
   5  -4   2    2.00    0.41
  -5  -4  -2    3.04    0.45
  -5   4  -2    2.63    0.40
  -5   4  -2    3.07    0.44
  -5   4  -2    2.82    0.48
  -6  -4  -2    2.92    0.36
  -6   4  -2    2.93    0.38
  -6   4  -2    2.39    0.33
  -6   5   2    0.12    0.13
  -6   5   2   -0.06    0.15
  -5  -5   2    0.13    0.20
  -5   5   2   -0.08    0.27
  -5   5   2    0.92    0.31
   5   5  -2    0.22    0.18
  -5   5   2   -0.57    0.30
   4  -5  -2    6.32    0.78
  -4  -5   2    5.98    0.78
  -4   5   2    6.54    0.82
   4   5  -2    6.11    0.80
  -4   5   2    5.94    0.85
  -4   5   2    6.11    0.89
  -3  -5   2    0.55    0.27
   3   5  -2   -0.09    0.18
   2  -5  -2    1.44    0.29
   2   5  -2    1.58    0.28
   2   5  -2    2.47    0.32
   1  -5  -2   17.28    1.56
  -1  -5   2   13.76    1.53
   1   5  -2   16.01    1.61
   0  -5   2    1.60    0.26
   0  -5  -2    1.09    0.22
   0   5  -2    1.35    0.21
   0   5   2    1.56    0.21
  -1  -5  -2    0.51    0.14
   1  -5   2    0.25    0.20
   1   5   2    0.44    0.17
  -1   5  -2    0.33    0.13
  -1   5  -2    0.31    0.11
   2  -5   2    2.38    0.38
  -2  -5  -2    2.28    0.29
  -2   5  -2    2.31    0.33
   2   5   2    2.44    0.37
   3  -5   2    1.41    0.35
  -3  -5  -2    1.68    0.35
  -3   5  -2    1.33    0.43
  -3   5  -2    2.85    0.48
  -3   5  -2    2.13    0.34
  -4  -5  -2    3.82    0.53
  -4   5  -2    4.07    0.59
  -4   5  -2    3.80    0.61
  -4   5  -2    3.86    0.57
  -5   5  -2   -0.21    0.24
  -5   5  -2   -0.27    0.21
  -5   5  -2   -0.09    0.21
  -5  -6   2    1.57    0.26
  -5   6   2    1.14    0.29
  -5   6   2    1.46    0.33
  -5   6   2    1.08    0.30
  -4  -6   2    2.22    0.42
   4  -6  -2    2.00    0.36
   4   6  -2    2.12    0.36
  -4   6   2    2.56    0.52
  -4   6   2    3.08    0.50
  -4   6   2    3.71    0.56
   3  -6  -2   10.34    1.36
  -3  -6   2   11.53    1.28
   3   6  -2   13.32    1.40
  -3   6   2   12.48    1.41
  -3   6   2   10.94    1.36
  -3   6   2   11.06    1.44
   2  -6  -2    2.16    0.34
  -2  -6   2    1.52    0.32
  -2   6   2    2.31    0.42
  -1  -6   2    1.54    0.25
   1  -6  -2    1.84    0.31
   1   6  -2    1.35    0.26
   0  -6   2   24.79    2.53
   0  -6  -2   25.63    2.52
   0   6  -2   26.27    2.62
  -1  -6  -2   25.15    2.57
   1  -6   2   28.33    2.62
   1   6   2   26.09    2.70
  -2  -6  -2   16.17    1.76
   2  -6   2   18.20    1.76
  -2   6  -2   17.45    2.00
   3  -6   2    0.11    0.23
  -3  -6  -2   -0.06    0.20
  -3   6  -2    0.71    0.33
  -3   6  -2    0.36    0.20
  -4  -6  -2   -0.13    0.18
  -4   6  -2    0.23    0.29
  -4   6  -2    0.16    0.26
  -4   6  -2   -0.12    0.15
  -5  -6  -2    1.14    0.20
  -5   6  -2    1.24    0.25
  -5   6  -2    0.73    0.21
  -4  -7   2    1.18    0.27
   4  -7  -2    1.11    0.23
  -4   7   2    0.52    0.31
  -4   7   2    1.01    0.35
  -3  -7   2    0.99    0.26
   3  -7  -2    0.69    0.25
  -3   7   2    0.02    0.40
  -3   7   2    1.23    0.27
   2  -7  -2    0.53    0.25
  -2  -7   2    0.38    0.20
   2  -7  -2    0.37    0.22
  -2   7   2    0.55    0.29
   1  -7  -2    7.97    0.87
   1  -7  -2    8.07    0.98
   1   7  -2    6.56    0.94
  -1   7   2    8.42    1.05
   0  -7  -2    3.83    0.45
   0  -7   2    4.11    0.48
   0  -7  -2    2.75    0.49
   0   7  -2    1.95    0.47
   0   7   2    2.00    0.46
   0   7   2    3.54    0.57
   0   7  -2    3.67    0.50
   1  -7   2   -0.06    0.24
  -1  -7  -2    0.86    0.20
  -1  -7  -2    0.19    0.16
   1   7   2    0.04    0.29
  -1   7  -2   -0.08    0.22
  -1   7  -2    0.05    0.22
   2  -7   2    0.18    0.24
  -2  -7  -2    0.79    0.22
   2  -7   2    0.72    0.26
  -2   7  -2    0.27    0.24
  -3  -7  -2    0.34    0.20
   3  -7   2   -0.05    0.21
   3  -7   2    0.00    0.22
  -3   7  -2    0.26    0.21
  -4  -7  -2    2.11    0.31
  -4   7  -2    1.84    0.32
  -4   7  -2    1.64    0.29
   4  -8  -2    1.48    0.23
  -4  -8   2    1.58    0.24
  -3  -8   2    2.89    0.41
   3  -8  -2    2.66    0.44
  -3   8   2    3.75    0.46
   2  -8  -2   -0.11    0.17
   2  -8  -2    0.18    0.23
  -2   8   2   -0.01    0.24
   1  -8  -2   -0.12    0.23
   1  -8  -2   -0.27    0.19
  -1   8   2   -0.14    0.26
   1   8  -2    0.10    0.19
   0  -8  -2    3.28    0.41
   0  -8   2    3.02    0.42
   0  -8  -2    2.70    0.45
   0   8  -2    1.87    0.43
   0   8   2    3.55    0.52
   0   8  -2    2.41    0.43
   1  -8   2    5.19    0.63
  -1  -8  -2    5.12    0.58
   1  -8   2    5.10    0.72
   1   8   2    4.69    0.71
  -1   8  -2    5.42    0.70
   2  -8   2    7.45    0.95
   2  -8   2    7.00    0.84
  -2   8  -2    8.64    0.97
   3  -8   2    0.51    0.24
  -3  -8  -2    1.09    0.22
  -3   8  -2    1.20    0.25
   3  -9  -2    0.37    0.15
   2  -9  -2    0.67    0.23
  -2   9   2    0.83    0.24
  -1  -9   2   -0.07    0.22
   1  -9  -2    0.40    0.23
  -1   9   2    0.43    0.24
   0  -9  -2    0.52    0.23
   0  -9   2    0.23    0.26
   0   9  -2    0.44    0.17
   0   9   2    0.16    0.24
   1  -9   2   -0.05    0.24
  -1   9  -2    0.21    0.17
   2  -9   2    0.02    0.20
  -2  -9  -2    0.01    0.11
  -2   9  -2   -0.09    0.15
   0 -10   2   -0.05    0.17
   1 -10   2    0.23    0.18
  -6   0   3    0.00    0.25
  -6   0   3    0.39    0.30
   6   0  -3    0.32    0.15
   6   0  -3    0.09    0.19
  -5   0   3    0.27    0.35
   5   0  -3   -0.05    0.15
  -5   0   3    0.13    0.36
   5   0  -3    0.06    0.21
  -4   0   3   -0.06    0.40
  -4   0   3    0.17    0.34
   4   0  -3    0.26    0.21
  -3   0   3   -0.08    0.28
  -2   0   3   -0.15    0.20
   2   0  -3    0.07    0.07
   1   0  -3    1.44    0.17
  -1   0   3    1.72    0.28
   0   0  -3    0.17    0.04
   0   0  -3   -0.02    0.04
  -1   0  -3    0.03    0.13
  -2   0  -3    0.45    0.21
   3   0   3    0.27    0.17
  -3   0  -3   -0.21    0.25
  -4   0  -3    0.34    0.35
   4   0   3   -0.21    0.22
  -4   0  -3   -0.46    0.28
   4   0   3    0.16    0.22
  -5   0  -3   -0.31    0.23
  -5   0  -3   -0.20    0.26
  -5   0  -3   -0.22    0.25
   5   0   3   -0.04    0.23
  -6   0  -3    0.01    0.17
  -6   0  -3    0.02    0.16
  -6   0  -3   -0.22    0.20
   6   0   3    0.27    0.19
   6  -1  -3    0.43    0.16
  -6  -1   3    0.59    0.26
   6  -1  -3    0.50    0.22
  -6  -1   3    0.67    0.30
   6   1  -3    0.69    0.23
  -6   1   3    0.35    0.31
  -6   1   3    0.88    0.30
  -6   1   3    1.02    0.25
   6   1  -3    0.50    0.16
  -5  -1   3    0.21    0.35
  -5  -1   3    0.27    0.34
   5  -1  -3    0.13    0.22
  -5   1   3    0.36    0.36
  -5   1   3   -0.28    0.34
   5   1  -3    0.18    0.22
   5   1  -3    0.09    0.16
  -5   1   3    0.01    0.33
  -4  -1   3    3.76    0.58
   4  -1  -3    3.33    0.44
  -4   1   3    1.82    0.66
   4   1  -3    2.76    0.35
  -4   1   3    2.99    0.56
   4   1  -3    3.06    0.44
  -3  -1   3    1.14    0.39
  -3   1   3    0.52    0.35
   3   1  -3    1.13    0.18
  -2  -1   3    6.91    1.08
   2   1  -3    8.08    0.80
  -2   1   3    7.69    1.08
  -1  -1   3    2.37    0.36
   1   1  -3    1.91    0.25
  -1   1   3    2.54    0.37
   0  -1  -3    1.75    0.26
   0   1   3    1.58    0.20
   0   1  -3    1.88    0.25
   0   1  -3    1.53    0.19
  -1  -1  -3   29.22    3.72
  -1   1  -3   30.04    2.90
  -1   1  -3   26.99    3.72
  -2  -1  -3    2.05    0.36
   2   1   3    1.89    0.28
  -2   1  -3    1.87    0.37
  -3  -1  -3    3.73    0.62
  -3   1  -3    3.45    0.39
  -3   1  -3    3.25    0.62
   3   1   3    3.69    0.48
  -4  -1  -3    2.01    0.52
   4  -1   3    1.95    0.34
  -4  -1  -3    3.14    0.47
   4   1   3    1.51    0.41
  -4   1  -3    3.01    0.49
  -4   1  -3    1.79    0.54
  -5  -1  -3   -0.03    0.26
  -5  -1  -3    0.30    0.28
   5  -1   3    0.02    0.25
  -5   1  -3    0.05    0.23
  -5   1  -3    0.10    0.26
  -5   1  -3   -0.18    0.27
   5   1   3    0.08    0.25
  -5   1  -3    0.31    0.22
   6  -1   3    0.32    0.19
  -6  -1  -3   -0.01    0.20
  -6  -1  -3    0.27    0.18
  -6   1  -3   -0.03    0.16
  -6   1  -3    0.07    0.19
   6   1   3   -0.09    0.16
  -6  -2   3    0.13    0.24
   6  -2  -3    0.23    0.12
  -6   2   3    0.35    0.27
  -6   2   3    0.00    0.22
   6   2  -3   -0.05    0.18
   6   2  -3   -0.05    0.13
  -5  -2   3    1.00    0.37
  -5   2   3    0.46    0.35
  -5   2   3    0.83    0.29
   5   2  -3    0.40    0.17
   5   2  -3    0.32    0.22
  -5   2   3    0.04    0.36
  -5   2   3    0.43    0.39
  -4  -2   3    2.39    0.58
  -4   2   3    1.73    0.50
   4   2  -3    2.05    0.28
  -4   2   3    1.10    0.58
   4   2  -3    2.02    0.34
  -3  -2   3    5.91    0.96
   3   2  -3    6.47    0.64
  -3   2   3    4.99    0.97
   3   2  -3    6.92    0.69
  -2   2   3   28.03    3.80
   2   2  -3   29.91    2.95
  -1   2   3  290.53   33.70
   1   2  -3  235.67   26.35
   0  -2  -3   18.39    2.31
   0   2   3   16.13    1.81
   0   2  -3   18.93    1.81
  -1  -2  -3   12.90    1.56
   1   2   3   11.23    1.23
  -1   2  -3   12.32    1.21
  -1   2  -3   10.95    1.55
  -2  -2  -3    2.88    0.45
  -2   2  -3    3.10    0.48
   2   2   3    2.54    0.37
  -3  -2  -3    1.34    0.37
   3   2   3    1.82    0.32
  -3   2  -3    1.60    0.41
  -3   2  -3    1.64    0.23
  -4  -2  -3    0.14    0.25
  -4  -2  -3   -0.06    0.26
  -4   2  -3    0.19    0.33
   4   2   3    0.00    0.27
  -5  -2  -3    0.16    0.23
   5  -2   3   -0.20    0.24
  -5  -2  -3   -0.10    0.25
  -5   2  -3    0.44    0.28
   5   2   3   -0.05    0.23
  -5   2  -3    0.00    0.22
  -5   2  -3    0.23    0.28
  -5   2  -3    0.06    0.22
  -6  -2  -3    0.66    0.22
   6  -2   3    0.14    0.19
  -6   2  -3    0.57    0.17
  -6   2  -3    0.68    0.20
  -6   2  -3    0.55    0.17
  -6  -3   3    1.01    0.26
  -6   3   3    0.85    0.22
  -6   3   3    1.22    0.29
  -6   3   3    0.93    0.30
   6   3  -3    0.76    0.21
  -5  -3   3   -0.01    0.23
  -5  -3   3   -0.34    0.30
   5   3  -3   -0.04    0.15
  -5   3   3   -0.05    0.36
  -5   3   3   -0.10    0.34
  -5   3   3   -0.11    0.28
  -5   3   3    0.21    0.29
   5   3  -3    0.26    0.21
   4   3  -3    0.58    0.20
  -4   3   3    0.75    0.47
   4   3  -3    1.03    0.25
  -4   3   3    0.41    0.54
   4   3  -3    0.73    0.19
  -3   3   3    5.72    1.08
   3   3  -3    7.07    0.70
   3   3  -3    7.22    0.75
   2   3  -3   55.64    5.18
  -2   3   3   46.36    6.65
   1   3  -3    7.17    0.78
  -1   3   3    7.84    1.04
   0  -3  -3    7.16    0.92
   0   3   3    6.05    0.72
   0   3  -3    7.41    0.71
  -1  -3  -3   15.01    1.86
  -1   3  -3   14.12    1.46
   1   3   3   13.63    1.48
  -2  -3  -3    0.01    0.13
  -2  -3  -3    0.00    0.10
   2   3   3    0.11    0.15
  -2   3  -3    0.21    0.10
  -3  -3  -3    0.65    0.25
  -3   3  -3    0.49    0.16
   3   3   3    0.67    0.24
  -4  -3  -3    0.37    0.27
  -4  -3  -3    0.08    0.22
  -4   3  -3    0.00    0.30
  -4   3  -3   -0.62    0.33
   4   3   3    0.24    0.26
  -4   3  -3    0.12    0.29
  -5  -3  -3    0.36    0.28
   5  -3   3    0.11    0.25
  -5   3  -3    0.42    0.28
  -5   3  -3    0.56    0.28
  -5   3  -3    0.21    0.23
   5   3   3    0.27    0.25
  -5   3  -3    0.41    0.24
  -6  -3  -3    1.19    0.25
  -6   3  -3    1.22    0.21
  -6   3  -3    1.22    0.22
  -6   3  -3    1.40    0.25
  -6  -4   3    1.11    0.24
  -6   4   3    1.70    0.30
  -6   4   3    1.23    0.24
  -6   4   3    1.34    0.26
  -5  -4   3    0.02    0.28
  -5  -4   3    0.28    0.24
  -5   4   3    1.01    0.33
   5   4  -3    0.66    0.22
   5   4  -3    0.47    0.18
  -5   4   3    0.57    0.36
  -5   4   3    0.28    0.30
  -5   4   3    1.14    0.41
  -4  -4   3    2.55    0.43
   4  -4  -3    1.67    0.35
  -4   4   3    2.27    0.50
  -4   4   3    1.63    0.56
  -4   4   3    2.40    0.50
   4   4  -3    1.69    0.33
   4   4  -3    1.84    0.28
   4   4  -3    1.88    0.33
   3   4  -3    0.83    0.23
   3   4  -3    0.76    0.20
   3   4  -3    1.30    0.20
   2  -4  -3   14.26    1.44
   2   4  -3   13.26    1.49
   2   4  -3   15.68    1.39
   1  -4  -3   64.01    6.28
   1   4  -3   66.62    6.59
   0  -4   3    1.08    0.24
   0  -4  -3    0.86    0.17
   0   4   3    1.11    0.16
   0   4  -3    1.03    0.15
   1  -4   3   19.86    1.94
  -1  -4  -3   20.20    1.91
  -1   4  -3   19.54    1.99
   1   4   3   19.32    2.02
  -1   4  -3   19.21    1.91
  -2  -4  -3   11.00    1.06
  -2   4  -3   10.51    1.07
  -2   4  -3   10.99    1.07
  -2   4  -3   10.88    1.10
   2   4   3    9.46    1.14
   3  -4   3    0.69    0.26
  -3   4  -3    0.82    0.19
  -3   4  -3    0.53    0.22
  -4  -4  -3    4.08    0.53
  -4  -4  -3    3.17    0.47
  -4   4  -3    3.22    0.57
  -4   4  -3    3.61    0.54
  -4   4  -3    3.03    0.50
   5  -4   3    1.77    0.42
  -5  -4  -3    3.11    0.45
  -5   4  -3    3.10    0.47
  -5   4  -3    3.00    0.40
  -5   4  -3    2.80    0.43
  -6   4  -3    1.84    0.26
  -6   4  -3    2.27    0.30
  -6   5   3    0.09    0.16
  -6   5   3    0.13    0.14
  -5  -5   3    0.14    0.21
   5   5  -3    0.09    0.17
  -5   5   3    0.06    0.33
  -5   5   3    0.08    0.29
  -5   5   3    0.11    0.28
  -4  -5   3    2.25    0.42
   4  -5  -3    1.71    0.34
   4   5  -3    1.92    0.28
  -4   5   3    1.96    0.50
   4   5  -3    2.09    0.35
  -4   5   3    2.37    0.51
  -4   5   3    2.06    0.53
  -3  -5   3    8.51    1.20
  -3   5   3   11.38    1.40
   3   5  -3   12.10    1.11
   3   5  -3   11.99    1.33
   2  -5  -3   22.31    2.16
   2   5  -3   22.84    2.08
   2   5  -3   19.42    2.24
   2   5  -3   23.02    2.48
   1  -5  -3    4.41    0.47
   1   5  -3    3.45    0.44
   1   5  -3    3.71    0.41
   0  -5  -3    6.93    0.70
   0  -5   3    7.27    0.73
   0   5  -3    6.77    0.69
   0   5  -3    5.18    0.65
  -1  -5  -3    0.25    0.13
   1  -5   3    0.50    0.22
  -1   5  -3    0.59    0.12
   1   5   3    0.57    0.19
  -2  -5  -3    9.16    0.97
   2  -5   3   10.67    1.08
  -2   5  -3    9.84    1.01
   2   5   3    9.41    1.06
  -2   5  -3    9.18    0.99
   3  -5   3   10.39    1.24
  -3  -5  -3   11.33    1.24
  -3   5  -3   11.74    1.39
  -3   5  -3   12.27    1.37
  -3   5  -3   11.40    1.28
  -4  -5  -3    1.26    0.29
  -4  -5  -3    1.77    0.31
  -4   5  -3    1.19    0.38
  -4   5  -3    1.70    0.36
  -4   5  -3    1.33    0.27
  -4   5  -3    1.59    0.37
  -5  -5  -3   -0.11    0.18
  -5   5  -3    0.26    0.22
  -5   5  -3    0.00    0.20
  -5   5  -3    0.37    0.21
  -5  -6   3    0.01    0.16
  -5   6   3    0.21    0.27
  -5   6   3   -0.04    0.24
  -5   6   3    0.03    0.24
  -4  -6   3    0.28    0.25
   4  -6  -3    0.21    0.18
  -4   6   3    0.51    0.40
  -4   6   3    0.21    0.38
   4   6  -3    0.43    0.19
  -4   6   3    0.53    0.41
  -3  -6   3    1.55    0.37
   3  -6  -3    1.59    0.36
  -3   6   3    2.90    0.39
   3   6  -3    2.01    0.33
  -3   6   3    2.12    0.57
  -3   6   3    0.98    0.51
   2  -6  -3    1.14    0.26
  -2  -6   3    0.41    0.24
  -2   6   3    1.22    0.34
   2   6  -3    1.06    0.25
   1  -6  -3   10.76    1.09
   1   6  -3   10.12    1.20
   1   6  -3   10.15    1.09
   0  -6   3    8.08    0.90
   0  -6  -3    8.53    0.88
   0   6  -3    7.67    0.83
   0   6  -3    8.10    0.86
  -1  -6  -3    3.96    0.49
  -1  -6  -3    4.31    0.52
   1  -6   3    4.10    0.57
  -1   6  -3    4.01    0.48
  -1   6  -3    4.71    0.50
   2  -6   3    0.81    0.31
  -2  -6  -3    1.11    0.20
   2  -6   3    1.27    0.32
  -2  -6  -3    0.99    0.25
  -2   6  -3    0.82    0.27
  -2   6  -3    1.13    0.31
  -2   6  -3    0.78    0.23
  -3  -6  -3    0.14    0.20
   3  -6   3    0.26    0.26
  -3   6  -3    0.40    0.30
  -3   6  -3    0.17    0.19
  -4  -6  -3    2.11    0.35
  -4   6  -3    2.66    0.39
  -4   6  -3    1.95    0.40
  -4   6  -3    2.34    0.36
  -5   6  -3    2.08    0.30
  -5   6  -3    2.30    0.32
   4  -7  -3    1.42    0.29
  -4  -7   3    2.07    0.34
  -4   7   3    1.89    0.42
  -4   7   3    2.68    0.42
  -3  -7   3    5.35    0.70
  -3   7   3    5.71    0.81
  -3   7   3    5.94    0.76
  -2  -7   3    0.21    0.19
   2  -7  -3    0.22    0.24
   2  -7  -3   -0.05    0.19
   2   7  -3    0.51    0.22
  -2   7   3    0.18    0.28
   1  -7  -3    0.14    0.26
   1  -7  -3    0.29    0.22
   1   7  -3   -0.02    0.21
  -1   7   3    0.44    0.33
   0  -7   3    0.36    0.25
   0  -7  -3    0.47    0.21
   0   7  -3   -0.02    0.20
   0   7  -3    0.30    0.25
   0   7   3    0.42    0.34
   1  -7   3    2.05    0.37
  -1  -7  -3    1.41    0.28
  -1  -7  -3    1.63    0.28
  -1   7  -3    2.17    0.40
   1   7   3    1.91    0.44
  -1   7  -3    2.10    0.37
   2  -7   3   12.29    1.51
  -2  -7  -3   13.10    1.38
   2  -7   3   12.86    1.39
  -2   7  -3   14.65    1.57
   3  -7   3    1.81    0.38
  -3  -7  -3    3.14    0.41
  -3   7  -3    2.91    0.42
  -4  -7  -3    0.08    0.16
  -4   7  -3    0.12    0.14
  -4   7  -3    0.49    0.20
   4  -8  -3    1.12    0.20
   3  -8  -3    0.52    0.21
  -3  -8   3    0.11    0.16
  -3   8   3    0.42    0.19
   2  -8  -3    0.50    0.19
   2  -8  -3    0.42    0.24
  -2   8   3    0.34    0.28
   1  -8  -3    2.45    0.35
   1  -8  -3    2.48    0.43
  -1   8   3    2.35    0.48
   1   8  -3    1.80    0.38
   0  -8   3    5.36    0.64
   0  -8  -3    5.03    0.62
   0   8  -3    6.01    0.75
   0   8   3    5.39    0.77
   0   8  -3    5.24    0.70
  -1  -8  -3    0.80    0.20
   1  -8   3    0.89    0.28
  -1  -8  -3    0.77    0.20
   1  -8   3    0.76    0.31
  -1   8  -3    0.60    0.24
   1   8   3    0.51    0.32
   2  -8   3    1.23    0.33
  -2  -8  -3    1.60    0.27
   2  -8   3    1.77    0.32
  -2   8  -3    1.77    0.33
  -3  -8  -3   -0.03    0.15
   3  -8   3   -0.09    0.18
  -3   8  -3   -0.02    0.16
   3  -9  -3    0.28    0.14
   2  -9  -3   -0.08    0.18
  -2   9   3   -0.12    0.18
  -1  -9   3    0.39    0.26
   1  -9  -3    0.48    0.22
   1   9  -3    0.43    0.19
  -1   9   3    0.20    0.25
   0  -9   3    0.72    0.30
   0   9   3    0.61    0.28
   1  -9   3    0.60    0.28
  -1   9  -3    0.33    0.17
   1   9   3   -0.15    0.19
   2  -9   3    2.76    0.43
  -2  -9  -3    2.63    0.34
  -2   9  -3    3.09    0.41
   0 -10   3    0.28    0.19
   6   0  -4   -0.04    0.12
   6   0  -4   -0.12    0.18
  -6   0   4    0.56    0.30
  -6   0   4    0.27    0.26
   5   0  -4    8.77    0.98
  -5   0   4   10.41    1.29
  -5   0   4    9.16    1.22
   5   0  -4   11.26    1.20
  -4   0   4   19.45    2.23
   4   0  -4   17.95    2.11
  -3   0   4   18.95    2.54
  -2   0   4   15.57    2.07
  -1   0   4    4.43    0.63
   1   0  -4    4.37    0.45
   0   0  -4  157.76   20.27
  -1   0  -4    1.14    0.21
  -2   0  -4  222.48   28.55
  -3   0  -4   20.15    1.95
  -3   0  -4   19.66    2.65
  -4   0  -4    0.53    0.30
   4   0   4    0.20    0.26
  -5   0  -4    2.94    0.47
  -5   0  -4    2.92    0.43
  -5   0  -4    2.68    0.38
   5   0   4    1.23    0.41
  -5   0  -4    2.91    0.45
   6   0   4   -0.14    0.16
  -6   0  -4   -0.05    0.18
  -6   0  -4   -0.07    0.16
  -6   0  -4   -0.13    0.14
  -6  -1   4    1.08    0.28
  -6  -1   4    0.98    0.32
   6  -1  -4    0.51    0.15
  -6   1   4    0.73    0.30
  -6   1   4    0.26    0.32
   6   1  -4    0.58    0.15
  -5  -1   4   -0.02    0.32
   5  -1  -4    0.20    0.21
  -5  -1   4    0.32    0.36
   5   1  -4   -0.10    0.18
  -5   1   4    0.50    0.38
   5   1  -4    0.24    0.15
  -5   1   4   -0.06    0.32
  -5   1   4    0.11    0.36
  -4  -1   4   -0.26    0.39
  -4  -1   4    0.41    0.36
   4  -1  -4    0.48    0.22
   4   1  -4    0.48    0.14
   4   1  -4    0.27    0.21
  -4   1   4    0.41    0.43
  -4   1   4    0.24    0.37
  -3  -1   4    0.06    0.28
  -3   1   4    0.07    0.28
  -2  -1   4   10.53    1.71
  -2   1   4   13.89    1.73
   2   1  -4   13.83    1.31
  -1  -1   4   15.23    2.02
   1   1  -4   15.62    1.57
   0  -1  -4  267.07   29.91
   0   1  -4  225.84   23.40
   0   1  -4  207.24   29.90
  -1  -1  -4    0.00    0.06
  -1   1  -4    0.62    0.13
  -1   1  -4    0.01    0.03
  -2  -1  -4   42.96    5.54
  -2   1  -4   42.55    5.54
   2   1   4   42.89    4.35
  -3  -1  -4   10.72    1.41
  -3  -1  -4    9.35    1.22
   3   1   4    8.83    1.11
  -3   1  -4   11.30    1.44
  -3   1  -4   10.51    1.02
  -4  -1  -4    2.74    0.47
   4   1   4    2.15    0.44
  -4   1  -4    2.33    0.48
  -5  -1  -4    4.69    0.69
  -5  -1  -4    5.11    0.68
  -5  -1  -4    4.97    0.72
  -5   1  -4    5.46    0.65
  -5   1  -4    4.77    0.69
  -5   1  -4    5.56    0.63
  -5   1  -4    5.52    0.74
  -6  -1  -4    2.37    0.35
  -6   1  -4    2.16    0.33
  -6  -2   4   -0.08    0.24
   6  -2  -4    0.11    0.13
  -6   2   4   -0.10    0.28
  -6   2   4    0.04    0.24
   6   2  -4    0.00    0.12
   6   2  -4   -0.01    0.17
  -5  -2   4   11.00    1.30
  -5   2   4   10.67    1.17
  -5   2   4    9.07    1.29
   5   2  -4   10.65    1.26
  -5   2   4   12.40    1.36
   5   2  -4   10.06    1.05
  -5   2   4    9.93    1.37
   4   2  -4   32.70    2.88
   4   2  -4   33.38    3.43
  -4   2   4   23.96    4.03
  -4   2   4   28.56    3.52
  -3  -2   4   17.42    2.61
   3   2  -4   23.17    2.01
   3   2  -4   18.75    1.86
  -3   2   4   17.68    2.64
  -2  -2   4    0.30    0.23
   2   2  -4    0.74    0.13
  -2   2   4    0.35    0.24
   0  -2  -4   71.47    8.58
   0   2   4   58.43    6.71
   0   2  -4   69.04    8.56
   0   2  -4   67.84    6.71
  -1  -2  -4    0.54    0.13
   1   2   4    0.46    0.13
  -1   2  -4    0.45    0.09
  -1   2  -4    0.60    0.13
  -2  -2  -4   87.68    8.08
  -2  -2  -4   87.80   10.86
  -2   2  -4   85.80   10.86
   2   2   4   76.44    8.51
  -2   2  -4   83.40    8.08
  -3  -2  -4   16.57    2.19
  -3  -2  -4   15.82    1.89
   3   2   4   15.09    1.74
  -3   2  -4   17.64    2.22
  -3   2  -4   15.26    1.95
  -3   2  -4   17.42    1.62
  -4  -2  -4    1.04    0.30
  -4  -2  -4    1.09    0.31
  -4   2  -4    0.73    0.37
  -4   2  -4    0.69    0.30
  -4   2  -4    1.21    0.32
   4   2   4    0.37    0.32
  -5  -2  -4    0.68    0.26
  -5  -2  -4    0.38    0.28
   5  -2   4    0.41    0.26
  -5   2  -4    0.41    0.26
  -5   2  -4    0.05    0.21
   5   2   4    0.26    0.25
  -5   2  -4    0.30    0.22
  -5   2  -4    0.09    0.26
  -6  -2  -4    0.83    0.22
  -6   2  -4    0.55    0.18
  -6   2  -4    0.38    0.15
  -6   2  -4    0.63    0.17
  -6  -3   4    3.24    0.48
   6   3  -4    3.37    0.48
  -6   3   4    4.18    0.46
  -6   3   4    3.23    0.55
  -6   3   4    3.87    0.53
  -5  -3   4    0.46    0.35
  -5  -3   4    0.09    0.25
  -5   3   4    0.58    0.32
   5   3  -4    0.20    0.17
  -5   3   4   -0.18    0.27
  -5   3   4    0.51    0.36
   5   3  -4    0.32    0.21
   5   3  -4    0.36    0.17
  -5   3   4    0.10    0.38
   4   3  -4    1.08    0.26
  -4   3   4    1.56    0.52
   4   3  -4    1.57    0.23
  -4   3   4    1.22    0.61
   4   3  -4    1.23    0.27
  -3   3   4   11.76    1.64
   3   3  -4   14.32    1.31
  -3   3   4   11.85    1.90
   3   3  -4   15.13    1.41
   3   3  -4   12.88    1.56
  -2   3   4   59.57    8.61
   2   3  -4   72.86    6.71
   1   3  -4   33.18    3.63
  -1   3   4   39.57    4.68
   0  -3  -4   10.29    1.24
   0   3   4    7.79    0.97
   0   3  -4   10.03    0.96
  -1  -3  -4   20.40    2.41
   1   3   4   17.15    1.91
  -1   3  -4   17.73    1.88
  -2  -3  -4    0.53    0.14
  -2  -3  -4    0.68    0.19
   2   3   4    0.46    0.19
  -2   3  -4    0.52    0.13
  -2   3  -4    0.51    0.16
  -3  -3  -4    0.44    0.23
  -3  -3  -4    0.46    0.19
   3   3   4   -0.07    0.23
  -3   3  -4    0.04    0.14
  -3   3  -4   -0.25    0.14
  -4  -3  -4   12.05    1.38
  -4  -3  -4   14.03    1.42
  -4   3  -4   11.04    1.43
  -4   3  -4   11.27    1.38
  -4   3  -4   10.41    1.32
  -5  -3  -4    8.73    1.11
  -5  -3  -4   10.20    1.14
  -5   3  -4    8.59    1.08
  -5   3  -4    8.82    1.01
  -5   3  -4   10.17    1.15
  -6  -3  -4    0.99    0.23
  -6   3  -4    1.53    0.24
  -6   3  -4    1.28    0.22
  -6  -4   4    0.51    0.18
  -6   4   4    0.31    0.18
  -6   4   4    0.33    0.23
  -6   4   4    0.29    0.19
  -5  -4   4    2.96    0.45
   5   4  -4    2.91    0.43
  -5   4   4    2.64    0.47
   5   4  -4    2.94    0.35
  -5   4   4    2.90    0.49
  -5   4   4    2.13    0.55
  -5   4   4    2.40    0.54
   4  -4  -4   24.56    2.43
  -4   4   4   21.38    2.49
  -4   4   4   22.02    2.38
   4   4  -4   23.81    2.14
   4   4  -4   22.92    2.26
  -4   4   4   17.36    2.62
   4   4  -4   24.24    2.54
  -4   4   4   16.88    2.64
   3   4  -4   11.43    1.32
   3   4  -4   14.24    1.25
   3   4  -4   12.64    1.48
   2  -4  -4    0.69    0.18
   2   4  -4    0.87    0.17
   2   4  -4    0.54    0.14
   1  -4  -4   12.12    1.21
   1   4  -4   12.06    1.25
   0  -4   4    0.73    0.22
   0  -4  -4    0.56    0.14
   0   4  -4    0.68    0.12
  -1  -4  -4   13.21    1.22
  -1   4  -4   12.30    1.26
  -1   4  -4   13.04    1.22
   1   4   4   12.80    1.29
  -1   4  -4   10.29    1.19
  -2  -4  -4   23.97    2.23
  -2   4  -4   24.43    2.21
  -2   4  -4   24.28    2.24
  -2   4  -4   22.28    2.33
   2   4   4   19.56    2.37
  -3  -4  -4    7.09    0.80
  -3   4  -4    6.69    0.72
  -3   4  -4    6.47    0.75
  -4  -4  -4    2.42    0.36
  -4   4  -4    1.55    0.35
  -4   4  -4    1.32    0.36
  -4   4  -4    1.48    0.39
  -4   4  -4    1.53    0.30
   5  -4   4    0.37    0.25
  -5  -4  -4    0.72    0.26
  -5   4  -4    0.27    0.24
  -5   4  -4    0.40    0.23
  -5   4  -4    0.37    0.22
  -6   5   4    1.69    0.29
  -5  -5   4   -0.22    0.19
   5   5  -4    0.28    0.17
  -5   5   4    0.29    0.30
   5   5  -4   -0.03    0.15
  -5   5   4    0.16    0.33
  -5   5   4   -0.53    0.27
  -4  -5   4    0.31    0.29
   4  -5  -4    0.20    0.19
  -4   5   4    1.28    0.43
  -4   5   4    0.13    0.43
  -4   5   4    0.46    0.42
   4   5  -4    0.61    0.18
   4   5  -4    0.40    0.19
  -3  -5   4    2.78    0.49
   3   5  -4    3.12    0.45
  -3   5   4    3.37    0.62
  -3   5   4    3.04    0.66
   3   5  -4    3.38    0.46
   3   5  -4    3.01    0.38
   2  -5  -4   17.50    1.70
   2   5  -4   17.41    1.64
   2   5  -4   17.77    1.96
   2   5  -4   15.70    1.76
   1  -5  -4   57.87    5.56
   1   5  -4   58.02    5.42
   1   5  -4   57.30    5.83
   0  -5  -4   20.55    1.84
   0  -5   4   18.16    1.86
   0   5  -4   19.21    1.90
   0   5  -4   16.76    1.77
   1  -5   4    0.10    0.21
  -1  -5  -4    0.16    0.12
   1   5   4    0.04    0.16
  -1   5  -4    0.14    0.10
  -1   5  -4    0.02    0.11
  -2  -5  -4    0.22    0.13
  -2  -5  -4    0.23    0.18
   2  -5   4    0.50    0.28
   2   5   4   -0.05    0.20
  -2   5  -4   -0.02    0.10
  -2   5  -4   -0.05    0.16
   3  -5   4   10.22    1.28
  -3  -5  -4   12.46    1.29
  -3   5  -4   10.69    1.34
  -3   5  -4   12.91    1.42
  -3   5  -4   13.01    1.42
  -3   5  -4   12.04    1.24
  -4  -5  -4    9.37    1.04
  -4  -5  -4    9.12    0.97
  -4   5  -4    8.39    1.08
  -4   5  -4    8.67    1.07
  -4   5  -4    9.34    1.03
  -5  -5  -4    4.02    0.53
  -5   5  -4    4.10    0.50
  -5   5  -4    4.58    0.56
  -5   5  -4    4.24    0.54
  -5  -6   4    0.03    0.17
  -5   6   4   -0.13    0.24
  -5   6   4    0.18    0.28
  -5   6   4   -0.03    0.24
   4  -6  -4    0.64    0.22
  -4  -6   4    0.99    0.31
  -4   6   4    0.83    0.41
  -4   6   4    1.49    0.42
  -4   6   4    1.08    0.44
   4   6  -4    1.22    0.23
  -3  -6   4    1.17    0.30
   3  -6  -4    0.71    0.26
  -3   6   4    0.90    0.51
  -3   6   4    1.24    0.53
   3   6  -4    1.03    0.20
   3   6  -4    0.65    0.21
   2  -6  -4    3.54    0.56
   2  -6  -4    3.01    0.46
  -2  -6   4    2.43    0.47
   2   6  -4    3.77    0.51
   2   6  -4    4.46    0.44
  -2   6   4    5.35    0.65
  -2   6   4    4.32    0.73
   1  -6  -4    1.18    0.28
   1   6  -4    2.00    0.26
   1   6  -4    2.04    0.30
   0  -6  -4    0.93    0.23
   0  -6   4    0.98    0.27
   0   6  -4    0.98    0.19
   0   6  -4    1.03    0.19
  -1  -6  -4   26.73    2.48
  -1  -6  -4   23.21    2.53
   1  -6   4   27.93    2.54
  -1   6  -4   24.27    2.42
  -2  -6  -4    8.38    0.96
   2  -6   4    7.82    1.06
  -2  -6  -4    8.98    0.90
   2  -6   4    9.42    1.00
  -2   6  -4    8.66    0.93
  -2   6  -4    9.17    1.09
  -2   6  -4    8.63    1.06
  -3  -6  -4    0.85    0.25
   3  -6   4    0.37    0.28
  -3   6  -4    0.76    0.24
  -4  -6  -4    0.00    0.17
  -4   6  -4    0.34    0.17
  -4   6  -4    0.56    0.25
  -4   6  -4   -0.37    0.21
  -5   6  -4    0.26    0.15
   4  -7  -4    0.44    0.17
  -4  -7   4    0.33    0.20
  -4   7   4   -0.30    0.32
  -4   7   4   -0.27    0.30
   3  -7  -4    0.29    0.22
  -3  -7   4    0.11    0.20
  -3   7   4    0.02    0.42
  -3   7   4    0.08    0.20
  -3   7   4   -0.37    0.42
   3   7  -4    0.04    0.17
   2  -7  -4    1.02    0.25
   2  -7  -4    1.37    0.33
   2   7  -4    1.03    0.27
  -2   7   4    1.68    0.39
   2   7  -4    1.27    0.25
   1  -7  -4   17.26    2.01
   1  -7  -4   18.73    1.80
  -1   7   4   19.39    2.16
   1   7  -4   16.64    2.00
   0  -7   4    8.09    0.89
   0  -7  -4    8.57    0.86
   0   7  -4    7.70    0.98
   0   7  -4    6.49    0.97
   0   7   4    9.80    1.12
  -1  -7  -4    2.95    0.37
  -1  -7  -4    2.49    0.38
   1  -7   4    3.72    0.47
  -1   7  -4    2.03    0.41
  -1   7  -4    3.16    0.48
   1   7   4    2.63    0.53
  -2  -7  -4    1.11    0.21
   2  -7   4    1.32    0.33
   2  -7   4    0.82    0.30
  -2  -7  -4    0.79    0.24
  -2   7  -4    1.27    0.28
  -2   7  -4    0.99    0.27
  -3  -7  -4    1.96    0.33
   3  -7   4    1.33    0.32
  -3   7  -4    1.90    0.33
  -4  -7  -4    1.77    0.28
  -4   7  -4    1.69    0.28
   4  -8  -4    0.04    0.11
  -4   8   4   -0.21    0.20
   3  -8  -4    0.15    0.18
  -3  -8   4    0.27    0.17
  -3   8   4    0.17    0.17
   2  -8  -4    0.10    0.17
   2  -8  -4    0.14    0.23
   2   8  -4    0.41    0.21
  -2   8   4   -0.06    0.26
   1  -8  -4    0.31    0.24
   1  -8  -4    0.51    0.20
   1   8  -4    0.35    0.23
  -1   8   4    0.33    0.34
   0  -8  -4    0.43    0.20
   0  -8   4   -0.06    0.22
   0   8   4    0.62    0.33
   0   8  -4    0.09    0.24
  -1  -8  -4    2.83    0.41
   1  -8   4    3.10    0.48
  -1  -8  -4    3.58    0.44
   1  -8   4    4.12    0.58
  -1   8  -4    3.78    0.55
   1   8   4    3.88    0.58
  -1   8  -4    3.57    0.50
  -2  -8  -4    0.56    0.19
   2  -8   4    0.38    0.25
  -2   8  -4    0.55    0.22
  -3   8  -4    0.36    0.17
   3  -9  -4    0.16    0.12
   2  -9  -4    0.91    0.22
  -2   9   4    0.86    0.24
   1  -9  -4    2.06    0.38
  -1   9   4    3.21    0.46
   1   9  -4    2.46    0.38
   0  -9   4    0.27    0.27
   0   9   4   -0.13    0.23
   1  -9   4    1.89    0.38
   1   9   4    1.68    0.34
  -1   9  -4    1.67    0.27
  -2  -9  -4    1.17    0.19
   2  -9   4    1.08    0.28
  -2   9  -4    1.11    0.22
   0 -10   4    0.38    0.21
  -6   0   5    0.10    0.30
  -6   0   5   -0.22    0.25
   6   0  -5   -0.15    0.17
   6   0  -5    0.03    0.12
  -5   0   5    0.38    0.36
   5   0  -5    0.26    0.16
   5   0  -5    0.03    0.19
  -5   0   5    0.11    0.34
  -4   0   5    0.15    0.35
  -4   0   5    0.04    0.39
   4   0  -5    0.36    0.13
   4   0  -5    0.36    0.21
  -3   0   5    0.31    0.30
  -2   0   5   -0.01    0.19
   1   0  -5    0.09    0.04
  -1   0   5    0.05    0.15
   0   0  -5   -0.07    0.08
  -1   0  -5   -0.19    0.10
  -2   0  -5    0.23    0.21
  -2   0  -5    0.14    0.10
  -3   0  -5   -0.01    0.21
  -3   0  -5    0.14    0.13
  -3   0  -5   -0.10    0.26
   4   0   5    0.04    0.27
  -4   0  -5   -0.12    0.24
  -4   0  -5    0.11    0.24
  -4   0  -5   -0.13    0.27
  -4   0  -5    0.33    0.29
  -5   0  -5   -0.02    0.22
  -5   0  -5    0.30    0.25
  -5   0  -5    0.20    0.21
   5   0   5    0.13    0.24
  -5   0  -5    0.02    0.25
  -6   0  -5   -0.20    0.13
  -6  -1   5    0.18    0.28
  -6  -1   5    0.29    0.23
   6  -1  -5    0.49    0.14
   6   1  -5    0.67    0.20
   6   1  -5    0.32    0.14
  -6   1   5    0.34    0.28
  -6   1   5    0.21    0.32
  -5  -1   5    0.44    0.34
  -5  -1   5    0.61    0.37
   5  -1  -5    0.17    0.14
   5   1  -5    0.01    0.14
  -5   1   5    0.14    0.36
   5   1  -5   -0.22    0.18
  -5   1   5    0.07    0.36
  -5   1   5    0.34    0.33
  -4  -1   5    0.31    0.36
  -4  -1   5    0.24    0.42
  -4   1   5    0.36    0.45
  -4   1   5    0.51    0.39
   4   1  -5    0.17    0.18
   4   1  -5    0.44    0.15
  -3  -1   5    0.66    0.35
  -3   1   5    0.58    0.33
  -2  -1   5    2.87    0.54
   2   1  -5    3.52    0.37
  -2   1   5    3.53    0.56
   0   1  -5    0.91    0.14
   0   1  -5    0.50    0.10
  -1  -1  -5   53.50    6.75
  -1   1  -5   51.37    6.74
  -2  -1  -5   28.73    3.71
  -2  -1  -5   30.21    2.76
  -2   1  -5   28.40    3.71
   2   1   5   26.47    2.92
  -2   1  -5   28.21    2.76
  -3  -1  -5    1.27    0.31
  -3  -1  -5    0.70    0.25
  -3  -1  -5    0.88    0.18
  -3   1  -5    0.92    0.28
  -3   1  -5    0.80    0.34
   3   1   5    0.47    0.23
  -3   1  -5    0.60    0.17
  -4  -1  -5    0.82    0.30
  -4  -1  -5    0.18    0.26
   4   1   5   -0.27    0.27
  -4   1  -5    0.47    0.25
  -4   1  -5    0.32    0.25
  -4   1  -5   -0.48    0.27
  -4   1  -5   -0.05    0.28
  -5  -1  -5    1.19    0.28
  -5  -1  -5    0.74    0.28
   5  -1   5    0.45    0.28
  -5  -1  -5    1.41    0.33
   5   1   5    0.36    0.27
  -5   1  -5    0.58    0.25
  -5   1  -5    0.83    0.31
  -5   1  -5    0.96    0.24
  -5   1  -5    1.18    0.29
  -6  -1  -5    0.07    0.16
  -6   1  -5    0.34    0.14
  -6   1  -5    0.07    0.14
  -6  -2   5    0.39    0.26
   6   2  -5    0.28    0.13
  -6   2   5    0.36    0.31
  -6   2   5    0.33    0.29
   6   2  -5    0.46    0.18
  -6   2   5    0.39    0.26
  -5  -2   5    0.50    0.34
   5  -2  -5    0.09    0.14
  -5   2   5    0.73    0.36
   5   2  -5    0.53    0.16
  -5   2   5    0.37    0.41
   5   2  -5    0.25    0.19
  -5   2   5    0.27    0.38
   5   2  -5    0.14    0.16
   4   2  -5    4.43    0.55
  -4   2   5    2.28    0.79
   4   2  -5    4.16    0.50
   4   2  -5    4.56    0.46
  -4   2   5    3.41    0.68
  -3  -2   5    5.02    0.90
   3   2  -5    6.24    0.58
  -3   2   5    4.99    0.91
  -2  -2   5    0.23    0.24
   2   2  -5    0.75    0.13
  -2   2   5    1.02    0.29
  -1  -2   5   33.15    4.78
   1  -2  -5   36.07    4.78
   1   2  -5   41.71    3.74
   0  -2  -5   67.27    7.79
   0   2  -5   61.39    6.09
   0   2   5   53.11    6.10
  -1  -2  -5    7.07    0.98
  -1   2  -5    7.19    0.76
  -1   2  -5    7.93    0.98
   1   2   5    7.35    0.80
  -2  -2  -5    3.52    0.38
  -2  -2  -5    3.37    0.52
   2   2   5    2.91    0.44
  -2   2  -5    3.24    0.52
  -2   2  -5    3.30    0.37
  -3  -2  -5   28.27    2.60
  -3  -2  -5   26.02    3.51
  -3  -2  -5   26.55    3.02
  -3   2  -5   23.70    3.03
  -3   2  -5   27.31    3.52
  -3   2  -5   27.86    2.60
  -4  -2  -5    1.41    0.35
  -4  -2  -5    1.42    0.33
  -4   2  -5    1.58    0.33
  -4   2  -5    1.24    0.37
   4   2   5    0.55    0.33
  -4   2  -5    1.37    0.37
  -4   2  -5    1.10    0.31
  -5  -2  -5    0.09    0.21
   5  -2   5   -0.18    0.24
  -5  -2  -5    0.04    0.24
  -5   2  -5    0.19    0.22
   5   2   5    0.27    0.25
  -5   2  -5    0.31    0.22
  -5   2  -5    0.02    0.24
  -5   2  -5   -0.02    0.23
  -6  -2  -5    0.81    0.19
  -6   2  -5    0.51    0.16
  -6   2  -5    0.92    0.19
  -6   2  -5    0.66    0.16
  -6  -3   5    0.08    0.20
  -6   3   5   -0.08    0.24
  -6   3   5    0.01    0.27
   6   3  -5    0.06    0.16
  -6   3   5    0.19    0.20
  -5  -3   5    0.03    0.33
   5   3  -5    0.08    0.14
   5   3  -5    0.45    0.19
  -5   3   5    0.39    0.41
  -5   3   5    0.64    0.31
  -5   3   5    0.71    0.38
  -5   3   5    0.54    0.33
   5   3  -5    0.71    0.21
  -4   3   5    4.39    0.75
  -4   3   5    5.79    0.70
   4   3  -5    3.98    0.48
   4   3  -5    4.22    0.57
   4   3  -5    3.51    0.53
  -4   3   5    5.83    0.68
   3   3  -5    6.98    0.84
   3   3  -5    6.87    0.70
  -3   3   5    5.51    0.92
  -3   3   5    6.31    1.11
   3   3  -5    7.86    0.76
   2   3  -5    4.29    0.49
  -2   3   5    4.36    0.72
   1   3  -5   23.24    2.65
  -1   3   5   30.81    3.45
   0  -3  -5    3.73    0.55
   0   3  -5    4.05    0.42
  -1  -3  -5   25.43    2.81
  -1  -3  -5   21.12    2.10
  -1   3  -5   21.09    2.10
  -1   3  -5   20.77    2.20
   1   3   5   19.36    2.22
  -2  -3  -5    8.24    0.77
  -2  -3  -5    8.30    1.03
  -2   3  -5    6.58    0.78
  -2   3  -5    7.32    0.78
   2   3   5    6.36    0.84
  -3  -3  -5    4.40    0.55
  -3  -3  -5    4.69    0.66
  -3   3  -5    3.03    0.46
  -3   3  -5    4.28    0.47
   3   3   5    3.61    0.56
  -4  -3  -5    8.17    0.94
  -4  -3  -5    7.48    0.91
  -4   3  -5    6.39    0.89
  -4   3  -5    6.74    0.92
  -4   3  -5    7.31    0.84
  -4   3  -5    7.38    0.89
   5  -3   5    0.24    0.27
  -5  -3  -5    0.56    0.27
  -5  -3  -5    0.70    0.22
  -5   3  -5    0.77    0.24
  -5   3  -5    1.10    0.28
  -5   3  -5    0.54    0.24
  -6  -3  -5    0.19    0.12
  -6   3  -5    0.21    0.13
  -6   4   5    0.65    0.19
  -6   4   5    0.38    0.24
  -6   4   5    0.36    0.18
  -5  -4   5    0.58    0.26
  -5   4   5    0.47    0.32
  -5   4   5    0.85    0.33
   5   4  -5    0.32    0.19
   5   4  -5    0.41    0.16
  -5   4   5    0.43    0.38
  -5   4   5    0.17    0.37
   4  -4  -5    1.27    0.28
   4   4  -5    1.11    0.22
   4   4  -5    1.51    0.29
  -4   4   5    0.99    0.50
  -4   4   5    0.90    0.50
  -4   4   5    2.00    0.49
   4   4  -5    0.97    0.25
  -4   4   5    1.03    0.47
   3   4  -5    0.34    0.15
   3   4  -5    0.35    0.18
  -3   4   5    0.73    0.45
   3   4  -5    0.48    0.17
   2   4  -5    6.55    0.72
   2   4  -5    7.31    0.69
  -2   4   5    5.53    1.03
   1  -4  -5   17.78    1.80
  -1   4   5   20.23    2.47
   1   4  -5   17.24    1.75
   1   4  -5   18.87    1.88
   0  -4  -5    2.79    0.40
   0  -4   5    2.41    0.35
   0  -4  -5    2.44    0.31
   0   4  -5    2.11    0.29
   0   4  -5    2.78    0.30
  -1  -4  -5    2.42    0.33
  -1  -4  -5    3.39    0.42
  -1   4  -5    2.74    0.32
   1   4   5    2.35    0.38
  -1   4  -5    2.56    0.33
  -1   4  -5    2.76    0.32
  -2  -4  -5    5.52    0.54
  -2   4  -5    4.64    0.53
   2   4   5    4.66    0.61
  -2   4  -5    4.27    0.54
  -3  -4  -5    4.05    0.50
  -3  -4  -5    3.32    0.48
  -3   4  -5    3.66    0.43
  -3   4  -5    3.49    0.50
  -3   4  -5    3.14    0.48
  -3   4  -5    3.98    0.54
  -3   4  -5    2.51    0.44
  -4  -4  -5    0.57    0.23
  -4   4  -5    0.67    0.26
  -4   4  -5    0.21    0.19
  -4   4  -5    0.02    0.29
  -4   4  -5    0.66    0.28
   5  -4   5    0.67    0.29
  -5  -4  -5    1.29    0.29
  -5   4  -5    1.30    0.25
  -5   4  -5    1.50    0.27
  -5   4  -5    1.30    0.29
  -6   5   5    0.10    0.18
  -5  -5   5    0.09    0.22
   5  -5  -5    0.33    0.16
  -5   5   5    0.34    0.31
   5   5  -5    0.30    0.16
  -5   5   5    0.19    0.30
   5   5  -5    0.33    0.14
  -5   5   5    0.36    0.36
  -4  -5   5    0.99    0.36
   4  -5  -5    1.78    0.32
  -4   5   5    2.04    0.50
   4   5  -5    1.68    0.25
   4   5  -5    1.26    0.28
  -4   5   5    1.82    0.53
  -4   5   5    1.99    0.51
   3  -5  -5    4.49    0.63
   3   5  -5    3.76    0.55
   3   5  -5    5.00    0.60
   3   5  -5    5.05    0.52
  -3   5   5    3.67    0.76
  -3   5   5    3.58    0.71
   2  -5  -5    0.60    0.20
   2   5  -5    0.97    0.19
   2   5  -5    1.01    0.22
   2   5  -5    0.55    0.16
   1  -5  -5    0.47    0.17
   1   5  -5    0.43    0.17
   1   5  -5    0.45    0.13
   1   5  -5    0.40    0.14
   0  -5  -5    6.40    0.68
   0  -5   5    5.96    0.71
   0   5  -5    6.35    0.65
   0   5  -5    6.08    0.67
  -1  -5  -5    0.36    0.14
   1  -5   5    0.57    0.25
  -1   5  -5    0.18    0.11
  -1   5  -5    0.10    0.13
  -2  -5  -5    0.52    0.16
   2  -5   5    0.88    0.31
  -2  -5  -5    0.45    0.21
  -2   5  -5    0.54    0.20
  -3  -5  -5    8.29    0.80
   3  -5   5    5.33    0.81
  -3   5  -5    6.81    0.79
  -3   5  -5    7.47    0.87
  -3   5  -5    6.60    0.89
  -4  -5  -5    8.88    0.90
  -4  -5  -5    7.24    0.95
  -4   5  -5    7.68    0.99
  -4   5  -5    9.46    0.95
  -4   5  -5    8.38    0.99
  -5  -5  -5    0.12    0.16
  -5   5  -5    0.10    0.17
  -5   5  -5    0.14    0.17
   5  -6  -5   -0.18    0.11
  -5  -6   5    0.02    0.17
  -5   6   5    0.30    0.28
  -5   6   5   -0.25    0.24
  -5   6   5    0.01    0.24
   4  -6  -5    0.28    0.18
  -4  -6   5    0.39    0.26
  -4   6   5   -0.01    0.40
  -4   6   5    0.20    0.42
   4   6  -5    0.25    0.15
   4   6  -5    0.35    0.17
  -4   6   5    0.53    0.41
   3  -6  -5    0.14    0.22
  -3  -6   5    0.03    0.23
   3   6  -5    0.27    0.16
  -3   6   5   -0.38    0.45
  -3   6   5    1.96    0.55
   3   6  -5    0.32    0.18
  -2  -6   5    0.74    0.26
   2  -6  -5    0.57    0.28
  -2   6   5    0.94    0.35
   2   6  -5    0.86    0.24
  -2   6   5    2.59    0.59
   2   6  -5    0.41    0.22
   2   6  -5    0.95    0.19
  -2   6   5    1.37    0.58
   1  -6  -5    5.97    0.70
   1   6  -5    6.13    0.78
   1   6  -5    6.56    0.67
   0  -6   5    4.29    0.54
   0  -6  -5    4.10    0.50
   0  -6  -5    3.20    0.48
   0   6  -5    4.87    0.48
  -1  -6  -5    5.53    0.67
  -1  -6  -5    5.40    0.63
   1  -6   5    6.28    0.72
  -1   6  -5    4.84    0.72
  -1   6  -5    6.04    0.64
   1   6   5    6.48    0.87
  -2  -6  -5    2.80    0.36
  -2  -6  -5    2.95    0.42
   2  -6   5    2.56    0.46
  -2   6  -5    2.26    0.38
   2   6   5    2.66    0.55
  -2   6  -5    3.07    0.44
   3  -6   5    0.53    0.30
  -3  -6  -5    0.81    0.25
  -3   6  -5    0.88    0.25
  -4  -6  -5    0.22    0.16
  -4   6  -5    0.08    0.19
  -4   6  -5    0.13    0.17
  -4   6  -5    0.09    0.21
  -4  -7   5   -0.15    0.19
   4  -7  -5   -0.02    0.14
  -4   7   5   -0.53    0.31
  -4   7   5   -0.71    0.31
   4   7  -5   -0.14    0.13
  -3  -7   5   -0.12    0.19
   3  -7  -5    0.10    0.20
  -3   7   5    0.11    0.44
   3   7  -5   -0.17    0.15
  -3   7   5    0.37    0.20
  -3   7   5   -0.73    0.41
   2  -7  -5    1.52    0.31
   2  -7  -5    2.05    0.39
   2   7  -5    2.44    0.30
  -2   7   5    2.88    0.48
   2   7  -5    1.84    0.36
   2   7  -5    2.21    0.33
  -2   7   5    2.18    0.58
   1  -7  -5    0.60    0.31
   1  -7  -5    0.39    0.21
  -1   7   5    1.07    0.40
   1   7  -5    0.34    0.24
   1   7  -5    0.84    0.19
   0  -7  -5    2.24    0.32
   0  -7   5    1.91    0.37
   0  -7  -5    1.38    0.28
   0   7   5    2.55    0.52
   0   7  -5    2.17    0.31
   0   7  -5    2.39    0.41
   1  -7   5    0.73    0.29
  -1  -7  -5    0.69    0.19
  -1  -7  -5    0.59    0.19
  -1   7  -5    0.53    0.22
  -1   7  -5    0.66    0.27
   1   7   5    0.41    0.38
  -1   7  -5    0.61    0.22
   2  -7   5    0.02    0.25
  -2  -7  -5    0.18    0.15
  -2  -7  -5   -0.20    0.16
   2  -7   5   -0.13    0.25
  -2   7  -5   -0.12    0.19
  -2   7  -5    0.24    0.21
  -3  -7  -5    2.54    0.40
  -3   7  -5    3.20    0.44
  -4  -7  -5    0.72    0.18
  -4   7  -5    0.75    0.18
   4  -8  -5    0.23    0.12
  -3  -8   5    0.91    0.22
   3  -8  -5    0.68    0.22
  -3   8   5    0.86    0.22
  -3   8   5    0.85    0.37
   2  -8  -5    0.01    0.21
   2   8  -5    0.24    0.18
  -2   8   5   -0.19    0.26
   1  -8  -5    2.35    0.47
   1  -8  -5    2.96    0.41
   1   8  -5    3.84    0.52
  -1   8   5    4.91    0.64
   0  -8  -5    5.29    0.67
   0   8   5    6.41    0.89
   0   8  -5    7.19    0.83
   1  -8   5    3.31    0.54
  -1  -8  -5    2.85    0.39
  -1  -8  -5    2.79    0.40
   1  -8   5    2.24    0.44
  -1   8  -5    4.77    0.54
  -1   8  -5    3.24    0.46
   1   8   5    3.52    0.57
  -2  -8  -5    0.17    0.15
   2  -8   5    0.22    0.23
  -2   8  -5   -0.16    0.17
  -3  -8  -5    0.76    0.18
  -3   8  -5    0.58    0.18
   3  -9  -5    0.00    0.11
  -2   9   5    0.74    0.23
   2   9  -5    0.81    0.21
   1  -9  -5    0.29    0.19
   1   9  -5    0.07    0.19
  -1   9   5   -0.07    0.23
   0  -9   5    0.37    0.29
   0   9  -5    0.49    0.23
   0   9   5    0.50    0.26
   1  -9   5    1.52    0.35
  -1   9  -5    1.44    0.25
   1   9   5    1.67    0.32
   2  -9   5    0.50    0.22
  -2   9  -5    0.57    0.15
  -6   0   6    1.09    0.35
  -6   0   6    0.55    0.28
   6   0  -6    0.49    0.14
   5   0  -6   12.18    1.29
  -5   0   6    8.50    1.31
   5   0  -6   10.34    1.07
  -5   0   6   11.12    1.44
   5   0  -6   11.82    1.28
  -4   0   6    0.91    0.44
  -4   0   6    0.14    0.36
   4   0  -6    0.55    0.15
  -3   0   6    2.23    0.49
  -2   0   6   34.91    4.55
   1   0  -6    1.67    0.31
  -1   0   6    2.51    0.37
   0   0  -6    4.38    0.61
  -1   0  -6   19.47    2.54
  -2   0  -6   10.81    1.47
  -2   0  -6   10.87    1.09
  -3   0  -6   13.40    1.88
  -3   0  -6   13.28    1.64
  -3   0  -6   14.60    1.39
  -4   0  -6    3.12    0.41
  -4   0  -6    2.49    0.43
  -4   0  -6    3.07    0.48
  -4   0  -6    2.48    0.40
  -4   0  -6    3.97    0.50
   4   0   6    1.05    0.42
  -5   0  -6    2.79    0.37
  -5   0  -6    2.85    0.41
  -5   0  -6    2.64    0.43
  -5   0  -6    2.32    0.42
  -5   0  -6    3.02    0.39
   5   0   6    1.09    0.39
  -6   0  -6    0.23    0.13
  -6  -1   6    1.07    0.32
   6  -1  -6    0.94    0.17
  -6   1   6    0.98    0.37
  -6   1   6    0.74    0.32
   6   1  -6    0.70    0.16
   6   1  -6    0.97    0.22
  -5  -1   6    1.18    0.39
   5  -1  -6    1.09    0.28
  -5  -1   6    0.60    0.39
   5  -1  -6    0.94    0.20
   5   1  -6    1.08    0.20
  -5   1   6    1.71    0.43
  -5   1   6    0.81    0.40
   5   1  -6    1.13    0.25
   4  -1  -6    4.72    0.49
  -4  -1   6    3.77    0.68
   4   1  -6    4.94    0.49
  -4   1   6    3.21    0.82
  -4   1   6    4.31    0.71
   4   1  -6    5.06    0.62
  -3  -1   6   10.95    1.68
  -3   1   6   13.31    1.71
   3   1  -6   12.27    1.17
  -2  -1   6    6.63    1.07
  -2   1   6    8.95    1.10
  -1  -1   6    5.23    0.64
   1  -1  -6    3.89    0.62
   1   1  -6    4.32    0.46
   0  -1  -6   80.98   10.09
   0   1  -6   77.18    7.89
   0   1  -6   77.43   10.08
  -1  -1  -6   32.12    4.46
  -1   1  -6   36.92    4.46
  -2  -1  -6    0.50    0.20
  -2  -1  -6    0.42    0.13
   2   1   6    0.21    0.17
  -2   1  -6    0.21    0.13
  -2   1  -6    0.29    0.20
  -3  -1  -6    1.84    0.35
  -3  -1  -6    1.97    0.43
  -3  -1  -6    2.52    0.29
   3   1   6    1.74    0.36
  -3   1  -6    1.82    0.27
  -3   1  -6    1.60    0.37
  -3   1  -6    1.57    0.43
  -4  -1  -6    0.09    0.24
  -4  -1  -6    0.10    0.26
  -4  -1  -6    0.01    0.22
  -4  -1  -6   -0.11    0.23
  -4   1  -6   -0.01    0.27
  -4   1  -6   -0.10    0.24
   4   1   6    0.12    0.27
  -4   1  -6    0.27    0.28
  -4   1  -6    0.79    0.27
  -5  -1  -6    2.10    0.34
   5  -1   6    0.74    0.30
  -5  -1  -6    1.47    0.32
  -5   1  -6    0.89    0.27
  -5   1  -6    2.29    0.33
  -5   1  -6    0.77    0.26
   5   1   6    0.35    0.29
  -5   1  -6    1.14    0.30
  -6  -1  -6    4.38    0.51
  -6   1  -6    4.08    0.52
  -6  -2   6    0.47    0.25
   6   2  -6    0.12    0.12
  -6   2   6   -0.12    0.30
  -6   2   6    0.22    0.25
  -6   2   6    0.25    0.28
   6   2  -6    0.04    0.16
  -5  -2   6    7.58    0.97
   5  -2  -6    8.59    0.93
  -5   2   6    5.37    0.96
   5   2  -6    8.35    0.91
   5   2  -6    7.74    0.76
   5   2  -6    6.84    0.81
  -5   2   6    8.04    0.99
  -5   2   6    5.69    1.02
   4   2  -6    6.88    0.83
  -4   2   6    5.92    0.97
  -4   2   6    5.22    1.12
   4   2  -6    8.40    0.78
   4   2  -6    6.61    0.69
   3  -2  -6    5.26    0.65
   3   2  -6    4.25    0.47
  -3   2   6    4.00    0.79
  -2   2   6   33.42    4.51
   2   2  -6   35.27    3.49
   1  -2  -6    2.01    0.37
   1   2  -6    2.26    0.27
  -1   2   6    3.72    0.49
   0  -2  -6   45.64    5.31
   0   2   6   35.74    4.16
   0   2  -6   42.17    4.15
  -1  -2  -6    0.11    0.09
  -1  -2  -6    0.27    0.12
  -1   2  -6    0.13    0.09
   1   2   6    0.01    0.12
  -1   2  -6    0.11    0.07
  -2  -2  -6    3.12    0.46
  -2  -2  -6    2.76    0.33
  -2   2  -6    2.88    0.45
   2   2   6    2.28    0.40
  -2   2  -6    2.80    0.33
  -2   2  -6    2.45    0.32
  -3  -2  -6   19.47    2.70
  -3  -2  -6   20.73    2.33
  -3  -2  -6   20.83    2.00
  -3   2  -6   20.76    2.01
  -3   2  -6   20.09    2.35
  -4  -2  -6   13.27    1.50
  -4  -2  -6   12.56    1.45
  -4   2  -6   12.87    1.53
  -4   2  -6   12.21    1.35
  -4   2  -6   12.62    1.42
  -4   2  -6   11.33    1.48
  -5  -2  -6    2.53    0.42
   5  -2   6    1.50    0.41
  -5  -2  -6    3.27    0.45
  -5   2  -6    2.22    0.40
  -5   2  -6    2.28    0.36
  -5   2  -6    3.17    0.40
  -5   2  -6    3.12    0.44
  -6  -2  -6    0.08    0.13
  -6   2  -6    0.03    0.12
  -6  -3   6    1.58    0.33
  -6   3   6    1.68    0.40
   6   3  -6    2.37    0.31
  -6   3   6    2.27    0.39
  -5  -3   6    6.37    0.97
   5  -3  -6    8.97    0.90
  -5   3   6    7.54    1.04
  -5   3   6    8.77    0.95
  -5   3   6    5.36    1.05
   5   3  -6    8.63    0.95
   5   3  -6    7.31    0.79
   5   3  -6    7.42    0.86
  -5   3   6    8.66    0.97
   4  -3  -6   13.28    1.29
   4   3  -6   11.23    1.09
  -4   3   6   12.11    1.30
   4   3  -6   12.01    1.18
   4   3  -6   11.22    1.30
  -4   3   6    8.08    1.41
  -4   3   6    9.37    1.33
  -4   3   6    9.83    1.39
   3  -3  -6    3.87    0.61
  -3   3   6    3.88    0.77
   3   3  -6    3.61    0.51
   3   3  -6    4.27    0.43
   2   3  -6   49.08    4.71
  -2   3   6   44.94    6.07
   2   3  -6   45.35    4.38
  -1   3   6   35.69    4.16
   1   3  -6   29.09    3.20
   0  -3  -6   14.93    1.86
   0  -3  -6   13.90    1.39
   0   3  -6   13.69    1.45
  -1  -3  -6   55.74    6.51
  -1  -3  -6   52.88    4.86
  -1   3  -6   51.24    4.85
   1   3   6   43.78    5.11
  -1   3  -6   48.45    5.09
  -2  -3  -6    5.39    0.57
  -2  -3  -6    5.33    0.66
  -2  -3  -6    4.73    0.73
  -2   3  -6    5.68    0.57
   2   3   6    4.39    0.63
  -2   3  -6    5.45    0.58
  -3  -3  -6    1.40    0.23
  -3  -3  -6    1.21    0.33
  -3  -3  -6    1.47    0.30
  -3   3  -6    1.77    0.28
  -3   3  -6    1.44    0.26
  -4  -3  -6    1.12    0.30
  -4  -3  -6    1.24    0.33
  -4   3  -6    1.73    0.37
  -4   3  -6    1.46    0.34
  -4   3  -6    1.41    0.25
  -4   3  -6    1.49    0.31
  -4   3  -6    1.72    0.30
  -5  -3  -6    5.55    0.71
  -5  -3  -6    5.55    0.73
  -5   3  -6    5.42    0.72
  -5   3  -6    5.55    0.69
  -5   3  -6    5.83    0.66
  -6   4   6   -0.14    0.21
  -6   4   6   -0.02    0.17
   5  -4  -6    2.29    0.34
  -5   4   6    3.17    0.47
   5   4  -6    1.97    0.30
  -5   4   6    1.87    0.51
   5   4  -6    2.64    0.36
   5   4  -6    2.16    0.35
  -5   4   6    2.31    0.45
  -5   4   6    2.75    0.52
   4  -4  -6    7.49    0.90
  -4   4   6    5.13    1.03
  -4   4   6    7.78    0.96
  -4   4   6    7.00    1.04
   4   4  -6    7.61    0.77
   4   4  -6    7.52    0.91
   4   4  -6    8.78    0.86
  -4   4   6    7.04    0.99
   3   4  -6   17.98    1.97
  -3   4   6   13.30    2.12
   3   4  -6   16.66    1.76
   3   4  -6   18.97    1.66
   3   4  -6   16.68    1.78
   2   4  -6   15.64    1.51
   2   4  -6   14.42    1.67
  -2   4   6   12.85    2.02
   2   4  -6   14.63    1.41
   1  -4  -6    7.30    0.78
   1   4  -6    6.70    0.73
  -1   4   6    8.22    1.10
   1   4  -6    7.51    0.78
   0  -4  -6   12.50    1.16
   0  -4  -6   10.73    1.53
   0   4  -6   11.43    1.12
   0   4  -6   12.17    1.17
   0   4  -6   11.51    1.20
  -1  -4  -6   10.20    1.04
  -1  -4  -6   10.27    1.37
  -1   4  -6   11.19    1.02
  -1   4  -6    9.30    1.07
  -1   4  -6   11.19    1.06
  -2  -4  -6    2.19    0.37
   2   4   6    1.27    0.34
  -2   4  -6    2.58    0.32
  -2   4  -6    1.93    0.30
  -3  -4  -6   25.49    2.12
  -3  -4  -6   20.69    2.03
  -3  -4  -6   19.45    2.26
  -3   4  -6   19.61    2.17
  -3   4  -6   18.73    2.02
  -3   4  -6   20.51    2.37
  -3   4  -6   20.85    2.04
  -3   4  -6   20.62    2.29
  -4  -4  -6   13.08    1.30
  -4   4  -6   11.94    1.29
  -4   4  -6   10.56    1.32
  -4   4  -6    9.79    1.14
  -4   4  -6   11.47    1.23
  -4   4  -6   10.98    1.37
  -5  -4  -6    0.68    0.22
   5  -4   6   -0.04    0.21
  -5   4  -6    0.77    0.22
  -5   4  -6    0.39    0.20
  -5   4  -6    0.43    0.20
  -6   5   6    0.94    0.22
  -5  -5   6    2.91    0.46
   5  -5  -6    2.70    0.40
  -5   5   6    3.07    0.49
   5   5  -6    3.32    0.37
   5   5  -6    3.32    0.43
  -5   5   6    3.77    0.54
  -5   5   6    3.60    0.59
   4  -5  -6    2.22    0.36
  -4  -5   6    1.80    0.41
   4   5  -6    2.43    0.38
   4   5  -6    1.78    0.28
   4   5  -6    2.43    0.34
  -4   5   6    1.29    0.54
  -4   5   6    1.78    0.52
  -4   5   6    2.63    0.54
   3  -5  -6    0.79    0.27
  -3   5   6    1.43    0.54
   3   5  -6    0.58    0.25
   3   5  -6    0.82    0.24
   3   5  -6    0.76    0.18
  -3   5   6   -0.15    0.51
   3   5  -6    0.68    0.21
   2  -5  -6    4.23    0.51
   2   5  -6    4.24    0.57
   2   5  -6    4.02    0.51
   2   5  -6    4.79    0.49
   1  -5  -6   15.04    1.56
   1   5  -6   15.02    1.61
   1   5  -6   16.11    1.79
   1   5  -6   16.12    1.51
   0  -5  -6   12.40    1.25
   0  -5   6   11.47    1.29
   0   5  -6   12.67    1.21
   0   5  -6   12.47    1.29
  -1  -5  -6   52.44    4.78
   1  -5   6   49.15    4.83
  -1   5  -6   44.31    5.01
  -1   5  -6   52.88    4.68
   2  -5   6    4.04    0.56
  -2  -5  -6    4.20    0.53
  -2  -5  -6    3.78    0.45
  -2   5  -6    3.75    0.49
  -2   5  -6    4.46    0.49
  -2   5  -6    3.12    0.52
  -3  -5  -6    2.33    0.41
   3  -5   6    2.84    0.49
  -3  -5  -6    3.05    0.43
  -3   5  -6    2.99    0.46
  -3   5  -6    3.22    0.46
  -3   5  -6    3.16    0.44
  -4  -5  -6    3.25    0.46
  -4   5  -6    3.37    0.48
  -4   5  -6    3.77    0.47
  -4   5  -6    3.37    0.49
  -5  -5  -6    1.65    0.27
  -5   5  -6    1.96    0.29
  -5   5  -6    1.94    0.27
   5  -6  -6    0.51    0.15
  -5  -6   6    0.41    0.19
  -5   6   6    0.41    0.30
  -5   6   6    0.96    0.27
  -5   6   6    0.86    0.26
  -4  -6   6    0.73    0.29
   4  -6  -6    0.70    0.21
  -4   6   6    0.93    0.43
   4   6  -6    0.44    0.18
  -4   6   6    0.06    0.41
   4   6  -6    0.71    0.17
  -4   6   6    0.68    0.42
  -3  -6   6    4.25    0.59
   3  -6  -6    4.13    0.56
  -3   6   6    3.99    0.73
   3   6  -6    4.08    0.45
   3   6  -6    2.90    0.51
  -3   6   6    4.16    0.71
  -3   6   6    2.58    0.71
   3   6  -6    4.58    0.54
   2  -6  -6    5.90    0.65
   2  -6  -6    6.46    0.78
   2  -6  -6    5.12    0.75
  -2   6   6    5.78    0.93
   2   6  -6    6.21    0.62
  -2   6   6    5.97    0.90
   2   6  -6    4.90    0.71
   2   6  -6    4.92    0.71
  -2   6   6    6.36    0.84
   1  -6  -6   19.16    1.93
  -1   6   6   16.64    2.31
   1   6  -6   19.49    2.21
   1   6  -6   21.10    1.87
   0  -6  -6    0.51    0.17
   0  -6   6    0.27    0.26
   0  -6  -6    0.30    0.18
   0   6  -6    0.36    0.16
   0   6   6    0.48    0.40
   1  -6   6   11.29    1.22
  -1  -6  -6   11.19    1.12
  -1  -6  -6   10.84    1.16
  -1   6  -6   11.67    1.32
  -1   6  -6    9.75    1.29
   1   6   6    9.88    1.41
  -1   6  -6   11.57    1.12
  -2  -6  -6    3.48    0.48
   2  -6   6    4.10    0.55
  -2  -6  -6    3.30    0.42
  -2   6  -6    4.14    0.48
   2   6   6    3.45    0.63
  -2   6  -6    3.08    0.50
   3  -6   6    4.92    0.77
  -3  -6  -6    7.23    0.75
  -3   6  -6    7.10    0.84
  -4  -6  -6    2.43    0.34
  -4   6  -6    2.51    0.36
  -4  -7   6    0.37    0.21
   4  -7  -6   -0.13    0.13
  -4   7   6    0.08    0.33
  -4   7   6   -0.35    0.31
   4   7  -6    0.10    0.13
   3  -7  -6   -0.04    0.19
  -3  -7   6    0.05    0.21
   3   7  -6   -0.07    0.13
   3   7  -6   -0.07    0.18
   3   7  -6   -0.05    0.15
  -3   7   6    0.20    0.46
  -3   7   6   -0.28    0.45
   2  -7  -6    0.27    0.19
   2  -7  -6    0.24    0.23
  -2   7   6    0.36    0.30
   2   7  -6    0.57    0.18
   2   7  -6    0.46    0.22
  -2   7   6    0.19    0.52
   2   7  -6    0.81    0.19
   1  -7  -6    1.45    0.29
   1  -7  -6    1.41    0.38
  -1   7   6    2.73    0.53
   1   7  -6    2.14    0.29
   1   7  -6    1.89    0.37
   0  -7   6    1.73    0.39
   0  -7  -6    2.49    0.35
   0  -7  -6    2.11    0.34
   0   7  -6    3.34    0.36
   0   7  -6    2.91    0.46
   0   7   6    2.28    0.55
   1  -7   6    6.53    0.78
  -1  -7  -6    6.20    0.71
  -1  -7  -6    5.73    0.69
   1   7   6    6.26    0.92
  -1   7  -6    5.87    0.80
  -1   7  -6    7.80    0.85
  -1   7  -6    6.91    0.70
  -2  -7  -6    0.27    0.15
   2  -7   6   -0.13    0.27
  -2  -7  -6    0.35    0.19
   2   7   6    0.46    0.38
  -2   7  -6    0.04    0.19
  -2   7  -6    0.21    0.20
  -3  -7  -6    3.06    0.41
  -3   7  -6    3.01    0.45
  -4   7  -6    0.54    0.16
   4  -8  -6    0.17    0.10
   3  -8  -6    1.05    0.23
  -3   8   6    0.89    0.39
  -3   8   6    1.18    0.23
   2  -8  -6    2.90    0.45
  -2   8   6    3.33    0.52
   2   8  -6    2.99    0.45
   1  -8  -6    1.97    0.32
  -1   8   6    3.21    0.54
   1   8  -6    2.33    0.40
   0  -8  -6    0.05    0.14
   0   8  -6    0.17    0.24
   0   8   6    0.17    0.35
  -1  -8  -6    0.40    0.16
   1  -8   6    0.19    0.29
  -1   8  -6    0.56    0.25
   1   8   6    1.01    0.36
  -1   8  -6    0.35    0.19
  -2  -8  -6    0.13    0.15
   2  -8   6   -0.13    0.23
  -2   8  -6    0.08    0.16
  -3  -8  -6    0.60    0.16
  -3   8  -6    0.56    0.16
   2  -9  -6    1.18    0.24
   2   9  -6    1.63    0.26
  -2   9   6    1.33    0.27
   1   9  -6   -0.05    0.18
  -1   9   6    0.18    0.23
   0  -9   6   -0.06    0.27
   0   9   6    0.03    0.23
   0   9  -6    0.14    0.20
   1  -9   6   -0.14    0.25
  -1   9  -6    0.00    0.11
   1   9   6    0.17    0.22
  -2   9  -6    0.18    0.12
   6   0  -7    0.01    0.11
  -6   0   7    0.16    0.25
  -6   0   7    0.14    0.30
   5   0  -7    0.30    0.23
  -5   0   7    0.05    0.34
   5   0  -7    0.06    0.12
   4   0  -7    0.11    0.12
  -4   0   7    0.64    0.38
  -4   0   7   -0.06    0.42
   3   0  -7   -0.04    0.11
  -3   0   7   -0.18    0.29
  -2   0   7    0.21    0.23
   1   0  -7    0.20    0.13
  -1   0   7    0.02    0.18
   0   0  -7    0.10    0.10
  -1   0  -7    0.09    0.09
  -1   0  -7    0.12    0.13
  -2   0  -7    0.30    0.13
  -2   0  -7    0.08    0.19
  -3   0  -7   -0.12    0.22
  -3   0  -7   -0.05    0.15
  -3   0  -7    0.47    0.28
  -4   0  -7   -0.12    0.24
  -4   0  -7    0.20    0.24
  -4   0  -7    0.37    0.26
   4   0   7   -0.20    0.24
  -4   0  -7   -0.39    0.22
  -4   0  -7    0.13    0.24
   5   0   7    0.31    0.24
  -5   0  -7    0.16    0.21
  -5   0  -7    0.13    0.21
  -5   0  -7    0.48    0.24
  -5   0  -7   -0.07    0.23
  -5   0  -7    0.43    0.21
  -6  -1   7    0.07    0.28
   6   1  -7    0.23    0.15
  -6   1   7   -0.35    0.30
  -6   1   7    0.04    0.27
   6   1  -7    0.05    0.11
  -5  -1   7    0.42    0.35
   5  -1  -7   -0.21    0.20
  -5  -1   7   -0.15    0.29
   5  -1  -7    0.08    0.14
   5   1  -7    0.10    0.17
  -5   1   7    0.29    0.37
   5   1  -7    0.01    0.12
   5   1  -7    0.10    0.14
  -4  -1   7    0.51    0.43
  -4  -1   7   -0.17    0.34
   4   1  -7    0.36    0.19
   4   1  -7    0.35    0.14
  -4   1   7    0.29    0.43
  -4   1   7    0.73    0.40
   4   1  -7    0.47    0.20
  -3  -1   7    0.19    0.29
   3  -1  -7    0.18    0.24
  -3   1   7   -0.07    0.31
   3   1  -7    0.24    0.11
  -2  -1   7    1.02    0.31
  -2   1   7    1.76    0.36
  -1  -1   7   59.94    7.13
   1  -1  -7   48.09    7.11
   1   1  -7   57.91    5.55
   0  -1  -7   44.08    5.63
   0   1  -7   44.66    5.63
   0   1  -7   42.41    4.41
  -1  -1  -7   12.71    1.66
  -1  -1  -7   12.45    1.24
  -1   1  -7   13.36    1.25
  -1   1  -7   12.07    1.65
  -2  -1  -7   10.14    1.35
  -2  -1  -7   10.69    1.02
   2   1   7    7.72    1.08
  -2   1  -7   10.25    1.36
  -2   1  -7   10.95    1.03
  -3  -1  -7    6.18    0.78
  -3  -1  -7    6.33    0.91
  -3  -1  -7    6.08    0.67
  -3   1  -7    7.46    0.94
   3   1   7    3.63    0.72
  -3   1  -7    6.53    0.80
  -3   1  -7    6.30    0.67
  -4  -1  -7    0.15    0.25
  -4  -1  -7    0.55    0.28
  -4  -1  -7    0.34    0.24
  -4  -1  -7    0.32    0.24
  -4  -1  -7    0.08    0.22
  -4   1  -7    0.44    0.27
  -4   1  -7    0.11    0.16
  -4   1  -7    0.55    0.26
  -4   1  -7   -0.12    0.22
  -4   1  -7   -0.03    0.25
  -5  -1  -7    0.21    0.24
  -5  -1  -7    0.55    0.22
  -5  -1  -7    0.55    0.23
   5  -1   7   -0.05    0.25
  -5   1  -7    0.43    0.23
  -5   1  -7    0.38    0.22
  -5   1  -7    0.71    0.24
  -5   1  -7    0.40    0.22
  -6   1  -7    0.14    0.11
  -6  -2   7    0.51    0.27
   6   2  -7    0.85    0.19
  -6   2   7    0.88    0.34
  -6   2   7    0.60    0.27
  -6   2   7    0.71    0.32
  -5  -2   7    0.52    0.33
   5  -2  -7    0.11    0.17
   5  -2  -7    0.13    0.21
   5   2  -7    0.18    0.18
   5   2  -7    0.13    0.16
  -5   2   7    0.24    0.37
  -5   2   7   -0.20    0.38
   5   2  -7    0.28    0.14
   4   2  -7    0.21    0.17
   4   2  -7    0.35    0.14
   4   2  -7   -0.12    0.18
  -4   2   7    0.58    0.44
   3  -2  -7    9.60    1.17
   3   2  -7    9.18    1.06
  -3   2   7    7.76    1.35
   3   2  -7    9.11    0.89
  -2   2   7    0.94    0.35
   1  -2  -7    8.44    1.26
   1   2  -7   10.11    0.97
   0  -2  -7   28.82    3.66
   0   2  -7   27.75    2.86
  -1  -2  -7   36.16    3.29
  -1  -2  -7   38.41    4.41
  -1   2  -7   35.07    3.29
  -1   2  -7   32.67    3.44
   1   2   7   27.72    3.46
  -2  -2  -7    5.11    0.64
  -2  -2  -7    5.93    0.55
  -2  -2  -7    4.71    0.71
   2   2   7    3.86    0.60
  -2   2  -7    5.58    0.57
  -2   2  -7    4.31    0.52
  -3  -2  -7    9.28    1.09
  -3  -2  -7    7.87    1.23
  -3  -2  -7    8.79    0.91
  -3   2  -7    9.24    0.92
  -4  -2  -7    0.35    0.22
  -4  -2  -7    0.04    0.25
  -4  -2  -7   -0.25    0.20
  -4   2  -7    0.03    0.16
  -4   2  -7   -0.33    0.23
  -4   2  -7    0.19    0.26
  -4   2  -7    0.03    0.23
  -4   2  -7    0.02    0.24
  -4   2  -7   -0.17    0.19
  -5  -2  -7    0.31    0.24
   5  -2   7    0.23    0.23
  -5  -2  -7    0.57    0.21
  -5   2  -7    0.79    0.23
  -5   2  -7    0.44    0.22
  -5   2  -7    0.45    0.22
  -5   2  -7    0.61    0.21
  -6  -3   7    0.07    0.19
   6   3  -7    0.01    0.13
  -6   3   7   -0.12    0.25
   5  -3  -7    0.35    0.17
  -5  -3   7    0.37    0.33
   5   3  -7    0.35    0.14
   5   3  -7    0.42    0.18
  -5   3   7    0.56    0.38
  -5   3   7    0.33    0.42
   5   3  -7    0.60    0.19
  -5   3   7    0.80    0.34
   4  -3  -7    3.60    0.54
   4  -3  -7    3.82    0.48
   4   3  -7    4.01    0.47
   4   3  -7    2.59    0.43
  -4   3   7    3.22    0.59
  -4   3   7    2.32    0.65
  -4   3   7    2.99    0.65
  -4   3   7    3.97    0.63
   4   3  -7    2.82    0.37
   3  -3  -7    2.32    0.49
  -3   3   7    2.15    0.63
   3   3  -7    2.23    0.30
   3   3  -7    2.85    0.37
   2   3  -7    3.00    0.34
   2   3  -7    2.95    0.36
  -2   3   7    3.29    0.62
   1  -3  -7   46.61    4.58
   1   3  -7   48.69    4.81
   0  -3  -7   12.98    1.72
   0  -3  -7   13.31    1.30
   0   3  -7   14.31    1.30
   0   3  -7   12.23    1.35
  -1  -3  -7   16.90    1.59
  -1  -3  -7   17.39    2.11
  -1   3  -7   17.57    1.58
  -1   3  -7   15.67    1.65
   1   3   7   12.89    1.67
  -1   3  -7   15.76    1.54
  -2  -3  -7    4.75    0.58
  -2  -3  -7    4.41    0.65
  -2  -3  -7    4.89    0.51
   2   3   7    3.17    0.56
  -2   3  -7    4.65    0.51
  -2   3  -7    4.16    0.50
  -3  -3  -7    7.25    0.77
  -3  -3  -7    7.20    0.91
  -3  -3  -7    7.25    0.91
  -3   3  -7    6.75    0.92
  -3   3  -7    7.30    0.84
  -3   3  -7    7.38    0.89
  -3   3  -7    7.75    0.80
  -4  -3  -7    3.79    0.51
  -4  -3  -7    2.84    0.47
  -4   3  -7    3.66    0.52
  -4   3  -7    3.29    0.42
  -4   3  -7    3.20    0.48
  -4   3  -7    3.07    0.45
  -4   3  -7    3.25    0.48
  -5  -3  -7    0.07    0.20
  -5  -3  -7    0.35    0.17
   5  -3   7   -0.09    0.21
  -5   3  -7   -0.05    0.20
  -5   3  -7   -0.10    0.18
  -5   3  -7    0.19    0.19
  -6   4   7    0.36    0.18
  -6   4   7   -0.03    0.22
   5  -4  -7    0.51    0.18
  -5  -4   7    0.24    0.25
   5   4  -7    0.45    0.20
  -5   4   7    1.06    0.37
  -5   4   7    0.64    0.35
  -5   4   7   -0.22    0.38
  -5   4   7    0.40    0.38
   5   4  -7    0.71    0.17
   5   4  -7    0.75    0.19
   4  -4  -7    1.62    0.31
   4   4  -7    1.47    0.30
  -4   4   7    1.65    0.51
   4   4  -7    1.50    0.24
  -4   4   7    1.63    0.52
  -4   4   7    1.31    0.53
   4   4  -7    1.78    0.29
  -4   4   7    1.55    0.52
   3  -4  -7    4.85    0.75
   3   4  -7    6.05    0.64
   3   4  -7    4.59    0.64
   3   4  -7    5.43    0.56
  -3   4   7    3.86    0.95
   2  -4  -7    8.16    1.03
   2   4  -7    7.96    0.80
   2   4  -7    8.05    0.95
   2   4  -7    7.91    0.85
  -2   4   7    7.09    1.23
   1  -4  -7   16.97    1.76
  -1   4   7   22.41    2.46
   1   4  -7   17.26    1.71
   1   4  -7   17.35    1.84
   0  -4  -7   -0.05    0.11
   0  -4  -7    0.03    0.15
   0   4  -7    0.20    0.13
   0   4  -7    0.07    0.09
   0   4  -7    0.18    0.11
  -1  -4  -7    0.35    0.14
  -1  -4  -7    0.53    0.18
  -1   4  -7    0.29    0.11
  -1   4  -7    0.08    0.13
  -1   4  -7    0.55    0.18
  -2  -4  -7    1.07    0.27
  -2  -4  -7    1.50    0.23
  -2  -4  -7    1.51    0.29
  -2   4  -7    1.40    0.26
   2   4   7    0.46    0.28
  -2   4  -7    1.20    0.26
  -3  -4  -7    0.19    0.15
  -3  -4  -7    0.11    0.20
  -3  -4  -7    0.24    0.20
  -3   4  -7    0.51    0.27
  -3   4  -7    0.33    0.22
  -3   4  -7    0.05    0.27
  -3   4  -7    0.16    0.20
  -3   4  -7    0.41    0.21
   4  -4   7    1.06    0.37
  -4  -4  -7    1.30    0.28
  -4   4  -7    1.07    0.26
  -4   4  -7    0.73    0.23
  -4   4  -7    1.32    0.30
  -4   4  -7    1.30    0.31
  -4   4  -7    1.04    0.28
  -5  -4  -7    0.22    0.17
  -5   4  -7    0.39    0.17
  -5   4  -7   -0.06    0.16
  -5   4  -7    0.31    0.17
   5  -5  -7    0.00    0.12
  -5  -5   7   -0.06    0.20
   5   5  -7    0.01    0.13
  -5   5   7    0.21    0.30
  -5   5   7    0.30    0.30
   5   5  -7    0.10    0.11
  -5   5   7    0.16    0.33
   4  -5  -7    4.36    0.56
   4   5  -7    4.76    0.55
  -4   5   7    4.39    0.71
   4   5  -7    3.48    0.45
   4   5  -7    4.05    0.54
  -4   5   7    3.97    0.72
  -4   5   7    3.96    0.65
   3  -5  -7    8.77    0.97
  -3   5   7    7.77    1.03
   3   5  -7    7.97    0.89
   3   5  -7    7.36    0.93
   3   5  -7    7.55    0.80
   3   5  -7    8.02    0.96
  -3   5   7    7.05    1.08
   2   5  -7    2.48    0.38
   2   5  -7    2.47    0.32
   1  -5  -7    4.13    0.50
   1   5  -7    5.17    0.58
   1   5  -7    4.18    0.47
   1   5  -7    3.82    0.49
   0  -5   7    1.43    0.32
   0  -5  -7    1.67    0.25
   0   5  -7    1.56    0.22
   0   5  -7    1.18    0.22
  -1  -5  -7    1.68    0.30
  -1  -5  -7    2.10    0.34
   1  -5   7    1.93    0.41
  -1   5  -7    2.41    0.31
  -1   5  -7    2.36    0.33
  -2  -5  -7    1.67    0.26
  -2  -5  -7    1.22    0.29
   2  -5   7    1.25    0.40
  -2   5  -7    1.70    0.30
  -2   5  -7    1.72    0.30
  -2   5  -7    1.40    0.31
  -3  -5  -7    2.42    0.39
   3  -5   7    1.92    0.48
  -3  -5  -7    2.90    0.40
  -3   5  -7    3.07    0.43
  -3   5  -7    2.55    0.42
  -3   5  -7    2.97    0.41
  -4  -5  -7    3.80    0.50
  -4   5  -7    3.76    0.52
  -4   5  -7    3.59    0.51
  -4   5  -7    4.08    0.49
  -5   5  -7    0.13    0.14
   5  -6  -7    0.19    0.12
  -5  -6   7    0.33    0.17
  -5   6   7    0.13    0.26
  -5   6   7   -0.19    0.23
  -5   6   7   -0.01    0.23
   4  -6  -7    0.19    0.17
  -4  -6   7    0.15    0.25
   4   6  -7    0.00    0.15
   4   6  -7   -0.07    0.12
  -4   6   7    0.42    0.40
  -4   6   7    0.54    0.43
  -4   6   7    0.21    0.40
  -3  -6   7    0.82    0.30
   3  -6  -7    0.87    0.25
  -3   6   7    0.38    0.52
  -3   6   7    1.26    0.54
   3   6  -7    0.78    0.24
  -3   6   7    1.56    0.54
   3   6  -7    0.67    0.21
   3   6  -7    1.00    0.20
   2  -6  -7    1.53    0.35
   2  -6  -7    2.02    0.48
   2   6  -7    1.17    0.30
   2   6  -7    1.74    0.30
  -2   6   7    1.23    0.42
  -2   6   7    1.67    0.62
   2   6  -7    2.21    0.28
   1  -6  -7    1.11    0.23
   1  -6  -7    0.74    0.20
   1   6  -7    1.19    0.24
   1   6  -7    0.94    0.29
  -1   6   7    1.09    0.45
   0  -6  -7    0.36    0.15
   0  -6   7   -0.20    0.24
   0  -6  -7    0.35    0.18
   0   6   7    0.13    0.39
   0   6  -7    0.16    0.22
   0   6  -7    0.05    0.16
  -1  -6  -7    0.32    0.18
  -1  -6  -7    0.21    0.16
   1  -6   7   -0.42    0.28
  -1   6  -7    0.29    0.19
  -1   6  -7    0.10    0.23
   1   6   7    0.42    0.39
  -1   6  -7    0.20    0.21
  -2  -6  -7    0.60    0.17
   2  -6   7    0.21    0.32
  -2  -6  -7    0.22    0.20
  -2   6  -7    0.25    0.21
  -2   6  -7    0.53    0.23
   3  -6   7    0.55    0.33
  -3  -6  -7    0.98    0.24
  -3   6  -7    0.99    0.26
  -4   6  -7    0.39    0.17
  -4   6  -7    0.45    0.18
   4  -7  -7    0.78    0.19
  -4  -7   7    0.82    0.23
   4   7  -7    0.71    0.17
  -4   7   7    0.88    0.36
  -4   7   7    2.14    0.37
   3  -7  -7    1.29    0.29
  -3  -7   7    1.37    0.30
  -3   7   7    0.23    0.49
  -3   7   7    1.22    0.50
   3   7  -7    1.43    0.25
   3   7  -7    1.36    0.28
   3   7  -7    1.64    0.23
   2  -7  -7    0.88    0.28
  -2   7   7    0.74    0.33
  -2   7   7    1.32    0.57
   2   7  -7    0.98    0.23
   2   7  -7    1.21    0.23
   2   7  -7    1.06    0.27
   1  -7  -7    2.06    0.34
  -1   7   7    2.60    0.56
   1   7  -7    2.33    0.42
   1   7  -7    2.85    0.35
   0  -7  -7    0.08    0.15
   0  -7  -7    0.11    0.17
   0   7  -7   -0.01    0.22
   0   7  -7    0.25    0.18
   0   7   7    0.13    0.39
  -1  -7  -7    0.09    0.16
  -1  -7  -7    0.39    0.18
   1  -7   7    0.19    0.28
  -1   7  -7   -0.12    0.17
  -1   7  -7    0.10    0.22
  -1   7  -7    0.23    0.19
   1   7   7    0.28    0.39
   2  -7   7    5.01    0.59
  -2  -7  -7    5.01    0.55
  -2  -7  -7    3.74    0.47
  -2   7  -7    4.36    0.51
   2   7   7    3.53    0.67
  -2   7  -7    3.75    0.56
  -3  -7  -7    1.65    0.29
  -3   7  -7    1.96    0.31
   3  -8  -7    0.04    0.15
   3   8  -7    0.45    0.19
  -3   8   7    0.06    0.34
   2  -8  -7    0.01    0.19
  -2   8   7    0.00    0.24
   2   8  -7   -0.11    0.19
   1   8  -7    0.05    0.17
   1   8  -7    0.05    0.22
  -1   8   7    0.26    0.33
   0  -8  -7    3.20    0.42
   0  -8  -7    3.02    0.41
   0   8  -7    4.83    0.56
   0   8   7    3.37    0.61
   0   8  -7    3.30    0.42
  -1  -8  -7    2.90    0.41
   1  -8   7    3.08    0.53
  -1   8  -7    3.44    0.46
  -1   8  -7    3.22    0.42
   1   8   7    3.36    0.57
  -1   8  -7    3.76    0.49
  -2  -8  -7    0.71    0.17
  -2   8  -7    0.10    0.16
   2   8   7    0.45    0.28
  -3   8  -7    0.53    0.15
   2  -9  -7    0.89    0.19
   2   9  -7    1.20    0.22
  -2   9   7    0.93    0.22
   1   9  -7    0.81    0.22
  -1   9   7    0.61    0.25
   0  -9   7   -0.45    0.26
   0   9   7    0.02    0.22
   1  -9   7    0.30    0.26
   1   9   7   -0.14    0.19
  -6   0   8    0.19    0.25
  -6   0   8    0.12    0.30
  -5   0   8    3.22    0.68
   5   0  -8    6.53    0.67
   5   0  -8    4.16    0.48
   4   0  -8    1.39    0.25
  -4   0   8    0.43    0.39
   4   0  -8    0.95    0.18
  -4   0   8    0.79    0.49
   3   0  -8    0.02    0.24
  -3   0   8    0.16    0.32
  -2   0   8    0.51    0.26
   1   0  -8    3.51    0.54
  -1   0   8    3.92    0.62
   0   0  -8  213.61   27.40
  -1   0  -8   20.24    1.93
  -1   0  -8   19.31    2.57
  -2   0  -8   24.13    2.97
  -2   0  -8   29.98    2.58
  -2   0  -8   25.50    3.45
  -3   0  -8   10.29    1.56
  -3   0  -8   12.42    1.17
  -3   0  -8   11.33    1.38
  -4   0  -8    0.65    0.28
  -4   0  -8    0.48    0.18
  -4   0  -8    0.51    0.26
  -4   0  -8    0.53    0.27
  -4   0  -8    0.88    0.25
   4   0   8    0.22    0.26
  -4   0  -8    0.91    0.27
  -5   0  -8    9.69    1.11
  -5   0  -8    9.46    1.00
  -5   0  -8    8.22    1.10
  -5   0  -8    9.47    1.06
  -6  -1   8    1.95    0.40
  -6   1   8    1.68    0.41
  -6   1   8    2.73    0.46
   5  -1  -8    3.47    0.42
  -5  -1   8    1.86    0.50
   5   1  -8    2.65    0.37
   5   1  -8    3.96    0.49
   5   1  -8    2.19    0.32
  -5   1   8    2.30    0.55
   4   1  -8    2.53    0.34
  -4   1   8    2.68    0.59
   4   1  -8    3.82    0.43
   3  -1  -8    1.10    0.34
  -3  -1   8    0.49    0.37
   3   1  -8    1.67    0.19
  -3   1   8    0.69    0.42
  -2  -1   8    2.83    0.55
  -2   1   8    3.84    0.61
  -1  -1   8   33.30    4.32
   1  -1  -8   33.11    4.30
   0  -1  -8   73.19    9.69
   0   1  -8   79.58    9.69
   0   1  -8   73.41    7.58
  -1  -1  -8    1.06    0.18
  -1  -1  -8    1.31    0.25
  -1   1  -8    1.38    0.24
  -1   1  -8    1.22    0.20
  -2  -1  -8   21.66    2.52
  -2  -1  -8   21.79    2.92
  -2  -1  -8   25.40    2.19
  -2   1  -8   23.99    2.19
   2   1   8   17.65    2.31
  -2   1  -8   22.91    2.92
  -3  -1  -8   22.94    2.75
  -3  -1  -8   24.56    2.36
  -3   1  -8   23.68    3.18
  -3   1  -8   23.45    2.36
  -3   1  -8   25.64    2.75
  -4  -1  -8    0.11    0.22
  -4  -1  -8    0.40    0.26
  -4  -1  -8    0.36    0.25
  -4  -1  -8    0.00    0.22
  -4  -1  -8    0.13    0.22
  -4   1  -8    0.15    0.22
  -4   1  -8    0.13    0.24
  -4   1  -8    0.88    0.27
  -4   1  -8    0.06    0.16
  -4   1  -8    0.25    0.24
  -5  -1  -8    7.78    0.96
  -5  -1  -8    8.48    0.97
  -5  -1  -8    7.60    0.93
  -5   1  -8    7.02    0.95
  -5   1  -8    7.91    0.87
  -5   1  -8    8.51    0.94
  -5   1  -8    8.06    0.99
  -6  -2   8    0.93    0.28
  -6   2   8    1.33    0.30
  -6   2   8    1.28    0.36
  -6   2   8    0.08    0.32
   6   2  -8    1.18    0.20
   5  -2  -8    0.00    0.16
  -5  -2   8    0.80    0.35
   5  -2  -8   -0.07    0.21
   5   2  -8    0.07    0.12
   5   2  -8    0.26    0.16
  -5   2   8   -0.11    0.34
   5   2  -8    0.13    0.16
  -5   2   8    0.05    0.38
   4  -2  -8    1.80    0.43
   4  -2  -8    2.69    0.38
  -4   2   8    1.86    0.57
   4   2  -8    2.70    0.38
   4   2  -8    1.89    0.28
   4   2  -8    2.48    0.44
   4   2  -8    2.85    0.38
   4   2  -8    1.94    0.34
   3  -2  -8   11.42    1.23
   3   2  -8    9.42    1.09
   3   2  -8    8.99    0.91
  -3   2   8    7.89    1.40
   2   2  -8   15.63    1.58
  -2   2   8   18.70    2.28
   1  -2  -8    1.43    0.29
   1   2  -8    1.48    0.19
   0  -2  -8   73.12    9.03
   0  -2  -8   63.68    6.72
   0   2  -8   71.71    7.06
   0   2  -8   72.24    6.73
  -1  -2  -8   12.32    1.70
  -1  -2  -8   12.29    1.28
  -1   2  -8   14.59    1.29
  -2  -2  -8    7.24    1.05
  -2  -2  -8    8.49    0.93
  -2  -2  -8    8.12    0.81
  -2   2  -8    6.75    0.78
  -2   2  -8    8.45    0.83
   2   2   8    6.47    0.88
  -3  -2  -8    8.61    1.07
  -3  -2  -8    8.81    0.99
  -3  -2  -8    8.51    0.91
  -3  -2  -8    8.29    1.06
  -3  -2  -8    8.38    1.09
  -3   2  -8    8.49    1.01
  -3   2  -8   11.01    1.11
  -3   2  -8    8.51    0.93
  -3   2  -8    8.47    1.06
  -4  -2  -8    7.62    0.89
  -4  -2  -8    8.40    0.94
  -4  -2  -8    7.61    0.92
  -4   2  -8    7.38    0.89
  -4   2  -8    5.83    0.75
  -4   2  -8    7.08    0.89
  -4   2  -8    7.07    0.82
  -4   2  -8    6.73    0.89
  -4   2  -8    6.71    0.89
  -5  -2  -8   11.33    1.31
  -5  -2  -8   11.47    1.27
  -5   2  -8   12.18    1.34
  -5   2  -8    9.83    1.19
  -5   2  -8   11.91    1.27
  -6  -3   8    0.83    0.20
  -6  -3   8    0.83    0.23
  -6   3   8    1.19    0.29
   5  -3  -8    2.17    0.40
  -5  -3   8    1.91    0.45
   5  -3  -8    2.49    0.36
  -5   3   8    2.77    0.48
   5   3  -8    2.47    0.36
  -5   3   8    2.91    0.55
   5   3  -8    2.85    0.36
  -5   3   8    1.97    0.57
   5   3  -8    2.61    0.32
   4  -3  -8    9.21    1.19
   4  -3  -8   11.20    1.13
  -4   3   8    5.88    1.25
  -4   3   8    8.86    1.19
   4   3  -8    9.70    1.13
   4   3  -8    9.69    0.95
   4   3  -8   10.60    1.12
  -4   3   8    8.02    1.26
   4   3  -8   10.87    1.05
  -4   3   8    9.23    1.16
   3  -3  -8    7.24    0.84
   3   3  -8    5.68    0.72
  -3   3   8    4.49    1.01
   3   3  -8    5.88    0.61
   2  -3  -8   -0.02    0.25
   2   3  -8    0.41    0.14
  -2   3   8    1.05    0.39
   1  -3  -8   21.19    2.05
   1  -3  -8   17.82    2.76
   1   3  -8   22.15    2.15
   1   3  -8   23.29    2.01
   0  -3  -8   24.60    2.35
   0  -3  -8   23.83    3.14
   0   3  -8   23.86    2.45
   0   3  -8   25.85    2.35
   0   3  -8   22.87    2.28
  -1  -3  -8    0.28    0.16
  -1  -3  -8    0.44    0.15
  -1  -3  -8    0.24    0.13
  -1   3  -8    0.30    0.11
  -1   3  -8    0.51    0.14
  -1   3  -8    0.50    0.16
  -2  -3  -8   18.22    1.99
  -2  -3  -8   18.18    1.74
  -2  -3  -8   16.95    2.31
  -2   3  -8   18.21    1.74
  -2   3  -8   15.87    1.70
  -3  -3  -8   16.36    1.83
  -3  -3  -8   15.34    1.58
  -3  -3  -8   13.84    1.76
  -3   3  -8   15.70    1.69
  -3   3  -8   16.84    1.86
  -3   3  -8   16.42    1.78
  -3   3  -8   16.03    1.59
  -3   3  -8   16.50    1.88
  -4  -3  -8    1.14    0.26
  -4  -3  -8    0.79    0.28
  -4   3  -8    0.88    0.28
  -4   3  -8    1.02    0.23
  -4   3  -8    0.94    0.26
  -4   3  -8    1.56    0.32
  -4   3  -8    1.75    0.32
  -5  -3  -8    4.05    0.50
  -5   3  -8    4.03    0.51
  -5   3  -8    3.54    0.45
  -5   3  -8    3.47    0.48
  -6   4   8    0.81    0.25
   5  -4  -8    2.07    0.29
  -5   4   8    1.91    0.47
   5   4  -8    1.74    0.27
  -5   4   8    1.70    0.42
  -5   4   8    2.08    0.43
   5   4  -8    1.23    0.23
   5   4  -8    2.05    0.31
  -5   4   8    0.94    0.47
   4  -4  -8    3.15    0.44
  -4   4   8    2.25    0.57
   4   4  -8    3.21    0.43
  -4   4   8    2.00    0.62
  -4   4   8    3.04    0.59
  -4   4   8    2.77    0.61
   4   4  -8    3.38    0.43
   4   4  -8    2.23    0.33
   4   4  -8    2.87    0.40
   3  -4  -8   12.60    1.46
   3  -4  -8   12.97    1.56
   3   4  -8   12.40    1.22
   3   4  -8   12.76    1.44
   3   4  -8   12.55    1.31
  -3   4   8   10.52    1.51
   2  -4  -8   16.08    2.05
   2   4  -8   17.80    1.67
   2   4  -8   18.26    1.79
  -2   4   8   16.82    2.42
   2   4  -8   17.15    1.99
   1  -4  -8   20.06    1.86
   1  -4  -8   17.40    2.17
   1   4  -8   19.64    1.80
   1   4  -8   18.62    2.15
   1   4  -8   17.88    1.93
  -1   4   8   20.01    2.57
   0  -4  -8   15.67    2.14
   0  -4  -8   16.80    1.61
   0  -4  -8   15.98    1.86
   0   4  -8   18.14    1.61
   0   4  -8   14.89    1.67
   0   4  -8   16.64    1.57
  -1  -4  -8    3.03    0.41
  -1  -4  -8    2.95    0.37
  -1  -4  -8    2.53    0.46
  -1   4  -8    2.82    0.38
  -1   4  -8    3.30    0.37
  -2  -4  -8    5.07    0.69
  -2  -4  -8    6.25    0.68
  -2  -4  -8    5.55    0.61
  -2  -4  -8    5.76    0.67
  -2   4  -8    4.96    0.71
  -2   4  -8    5.23    0.62
  -2   4  -8    5.10    0.61
  -3  -4  -8   11.27    1.24
  -3  -4  -8    9.55    1.07
  -3  -4  -8    9.77    1.20
  -3   4  -8   11.78    1.23
  -3   4  -8   10.62    1.10
  -3   4  -8   10.49    1.17
  -3   4  -8   10.65    1.27
  -4  -4  -8   15.92    1.65
  -4   4  -8   15.66    1.72
  -4   4  -8   15.77    1.65
  -4   4  -8   15.34    1.56
  -4   4  -8   15.25    1.72
  -4   4  -8   11.55    1.47
  -5  -4  -8    3.61    0.47
  -5   4  -8    4.40    0.46
  -5   4  -8    3.60    0.47
  -5   4  -8    3.40    0.46
   5  -5  -8    0.78    0.17
  -5  -5   8    0.34    0.23
   5   5  -8    0.63    0.16
  -5   5   8    0.86    0.33
  -5   5   8    1.11    0.34
  -5   5   8    0.40    0.35
   4  -5  -8    0.63    0.22
   4   5  -8    1.01    0.22
   4   5  -8    0.85    0.23
  -4   5   8    0.62    0.46
  -4   5   8    1.71    0.48
   4   5  -8    0.91    0.27
  -4   5   8    0.49    0.47
   4   5  -8    1.02    0.19
  -4   5   8    0.49    0.48
   3  -5  -8    9.94    1.07
   3  -5  -8    8.88    1.06
   3   5  -8    8.90    0.99
  -3   5   8    6.89    1.16
   3   5  -8    9.18    0.90
   3   5  -8    8.99    1.05
   3   5  -8    9.07    1.06
  -3   5   8    7.68    1.12
   2  -5  -8    0.68    0.41
   2   5  -8    0.63    0.20
   2   5  -8    0.57    0.17
   1  -5  -8    1.17    0.22
   1  -5  -8    0.95    0.22
   1   5  -8    1.15    0.20
   1   5  -8    0.99    0.23
   0  -5   8    7.53    0.95
   0  -5  -8    8.63    0.91
   0  -5  -8    8.54    0.92
   0   5  -8    9.29    0.88
   1  -5   8    7.55    1.05
  -1  -5  -8    9.59    0.99
  -1  -5  -8    9.50    1.02
  -1   5  -8   10.16    1.02
  -1   5  -8    9.61    1.15
  -1   5  -8   10.03    0.99
  -2  -5  -8   11.52    1.22
  -2  -5  -8   10.43    1.10
  -2  -5  -8   11.16    1.16
   2  -5   8    8.00    1.18
  -2   5  -8   11.09    1.12
  -2   5  -8   11.57    1.30
  -2   5  -8   10.70    1.13
  -3  -5  -8    1.53    0.29
  -3  -5  -8    1.58    0.29
   3  -5   8    1.45    0.44
  -3  -5  -8    1.85    0.25
  -3   5  -8    1.49    0.32
  -3   5  -8    1.58    0.32
  -4  -5  -8   -0.08    0.15
  -4   5  -8    0.14    0.20
  -4   5  -8    0.05    0.17
  -4   5  -8    0.19    0.18
  -5  -6   8    0.19    0.16
   5  -6  -8    0.03    0.10
  -5   6   8   -0.17    0.25
  -5   6   8    0.06    0.23
  -5   6   8    0.14    0.22
   4  -6  -8    2.96    0.37
  -4  -6   8    2.56    0.42
   4   6  -8    2.00    0.33
  -4   6   8    1.76    0.49
  -4   6   8    2.52    0.55
  -4   6   8    2.35    0.54
   4   6  -8    2.36    0.30
   3  -6  -8    4.41    0.62
  -3  -6   8    3.98    0.63
   3   6  -8    4.58    0.62
  -3   6   8    3.58    0.76
   3   6  -8    5.69    0.54
  -3   6   8    4.73    0.82
   3   6  -8    5.02    0.62
  -3   6   8    4.13    0.76
   2  -6  -8    3.04    0.50
   2  -6  -8    3.59    0.56
   2   6  -8    3.68    0.51
  -2   6   8    2.79    0.57
   2   6  -8    3.98    0.42
   2   6  -8    2.85    0.46
   1  -6  -8   10.89    1.22
   1  -6  -8   16.94    1.42
   1  -6  -8   10.75    1.21
   1   6  -8   12.95    1.19
  -1   6   8   10.15    1.52
   1   6  -8   12.07    1.39
   0  -6  -8    3.01    0.39
   0  -6  -8    2.42    0.39
   0   6  -8    3.22    0.39
   0   6   8    2.41    0.58
   0   6  -8    3.17    0.47
  -1  -6  -8    0.37    0.19
   1  -6   8    0.64    0.34
  -1   6  -8    0.32    0.20
   1   6   8    0.29    0.38
  -1   6  -8    0.25    0.21
  -2  -6  -8    9.76    0.96
  -2  -6  -8    8.42    0.90
   2  -6   8    7.31    0.99
  -2   6  -8    9.33    1.07
  -2   6  -8    8.27    0.92
  -3  -6  -8    7.39    0.81
  -3   6  -8    7.30    0.92
  -4   6  -8    4.08    0.53
   4  -7  -8    0.00    0.12
  -4  -7   8   -0.03    0.16
  -4   7   8   -0.46    0.29
  -4   7   8    0.10    0.30
  -4   7   8   -0.16    0.29
   3  -7  -8    1.88    0.33
  -3   7   8    1.40    0.53
  -3   7   8    1.64    0.52
   3   7  -8    1.44    0.31
   3   7  -8    1.63    0.25
   3   7  -8    2.24    0.30
   2  -7  -8    0.27    0.20
  -2   7   8   -0.03    0.51
  -2   7   8    0.17    0.28
   2   7  -8    0.41    0.17
  -2   7   8   -0.03    0.53
   2   7  -8    0.55    0.24
   1  -7  -8    0.09    0.16
  -1   7   8    0.53    0.40
   1   7  -8    0.41    0.24
   1   7  -8    0.50    0.19
   0  -7  -8    3.47    0.46
   0  -7  -8    2.80    0.46
   0   7  -8    5.70    0.51
   0   7   8    4.11    0.71
   0   7  -8    4.56    0.59
  -1  -7  -8    6.00    0.72
  -1  -7  -8    6.85    0.75
   1  -7   8    6.12    0.80
   1   7   8    8.69    1.00
  -1   7  -8    6.85    0.83
  -1   7  -8    6.95    0.84
  -1   7  -8    6.44    0.72
  -2  -7  -8    0.54    0.20
  -2   7  -8    0.67    0.23
   2   7   8    1.16    0.41
  -2   7  -8    0.88    0.23
  -3  -7  -8    0.05    0.13
  -3   7  -8    0.05    0.14
   3  -8  -8    2.85    0.39
  -3   8   8    3.56    0.50
   3   8  -8    2.97    0.42
   2  -8  -8    0.74    0.21
  -2   8   8    0.58    0.25
   2   8  -8    0.72    0.23
  -1   8   8    0.30    0.32
   1   8  -8    0.18    0.24
   1   8  -8    0.20    0.18
   0  -8  -8    1.71    0.27
   0   8   8    1.31    0.43
   0   8  -8    2.12    0.29
   0   8  -8    1.69    0.35
   1  -8   8    1.75    0.39
  -1  -8  -8    1.43    0.24
  -1   8  -8    1.24    0.24
   1   8   8    1.05    0.37
  -2  -8  -8    0.98    0.19
   2   8   8    0.61    0.28
  -2   8  -8    0.71    0.18
   2   9  -8    0.04    0.14
  -1   9   8    0.68    0.24
   1   9  -8    0.90    0.21
   0  -9   8    0.68    0.30
   0   9   8    0.84    0.24
  -6   0   9    0.11    0.30
   5   0  -9    0.04    0.22
  -5   0   9   -0.20    0.33
   5   0  -9    0.21    0.16
   5   0  -9    0.03    0.16
  -4   0   9   -0.46    0.34
   4   0  -9    0.05    0.18
   4   0  -9   -0.16    0.25
  -3   0   9    0.08    0.34
   3   0  -9   -0.14    0.25
  -2   0   9    0.18    0.25
  -1   0   9    0.19    0.25
   1   0  -9   -0.10    0.15
   0   0  -9    0.12    0.09
   0   0  -9    0.24    0.14
  -1   0  -9    0.52    0.18
  -1   0  -9    0.51    0.14
  -2   0  -9   -0.01    0.21
  -2   0  -9    0.31    0.17
  -2   0  -9    0.08    0.18
  -3   0  -9    0.11    0.23
  -3   0  -9   -0.37    0.18
  -3   0  -9    0.09    0.24
  -3   0  -9   -0.17    0.23
  -3   0  -9   -0.33    0.23
  -4   0  -9   -0.05    0.23
  -4   0  -9    0.21    0.22
  -4   0  -9   -0.07    0.16
  -4   0  -9    0.10    0.22
  -4   0  -9   -0.08    0.21
  -5   0  -9    0.12    0.17
  -5   0  -9    0.59    0.20
  -5   0  -9    0.15    0.21
  -5   0  -9    0.18    0.18
  -6  -1   9    0.08    0.27
  -6   1   9    0.01    0.27
  -6   1   9    1.05    0.32
   5  -1  -9    0.17    0.22
  -5  -1   9    0.51    0.34
   5  -1  -9    0.03    0.15
  -5   1   9   -0.18    0.35
   5   1  -9    0.01    0.12
   5   1  -9    0.09    0.17
   5   1  -9   -0.07    0.15
   5   1  -9    0.10    0.22
   4  -1  -9    0.30    0.30
   4  -1  -9    0.45    0.20
   4  -1  -9    0.49    0.21
   4   1  -9    0.24    0.30
  -4   1   9    0.02    0.41
   4   1  -9    0.44    0.22
   4   1  -9    0.40    0.14
   4   1  -9    0.33    0.20
   3  -1  -9    0.41    0.30
  -3  -1   9    0.23    0.35
   3   1  -9    0.60    0.15
  -3   1   9    0.27    0.40
  -2  -1   9    5.73    0.86
  -1  -1   9    9.29    1.42
   1  -1  -9   11.41    1.40
   0  -1  -9    5.39    0.72
   0  -1  -9    4.90    0.54
   0   1  -9    5.16    0.72
   0   1  -9    5.30    0.56
  -1  -1  -9    0.25    0.12
  -1  -1  -9    0.24    0.15
  -1   1  -9    0.18    0.14
  -1   1  -9    0.09    0.12
  -2  -1  -9    1.78    0.35
  -2  -1  -9    1.62    0.26
  -2  -1  -9    1.46    0.29
  -2   1  -9    1.39    0.34
  -2   1  -9    1.75    0.29
  -2   1  -9    1.76    0.28
   2   1   9    1.72    0.33
  -3  -1  -9    2.02    0.37
  -3  -1  -9    2.44    0.41
  -3  -1  -9    2.38    0.34
  -3  -1  -9    2.15    0.37
  -3  -1  -9    2.23    0.39
  -3  -1  -9    1.75    0.31
  -3   1  -9    2.18    0.33
  -3   1  -9    1.89    0.38
  -3   1  -9    2.01    0.35
  -3   1  -9    2.03    0.40
  -3   1  -9    2.05    0.40
  -3   1  -9    1.76    0.37
  -4  -1  -9    1.63    0.30
  -4  -1  -9    0.82    0.25
  -4  -1  -9   -0.05    0.19
  -4  -1  -9    0.23    0.24
  -4  -1  -9    0.18    0.22
  -4   1  -9    0.10    0.23
  -4   1  -9   -0.09    0.21
  -4   1  -9    0.13    0.17
  -4   1  -9    0.46    0.25
  -4   1  -9    0.09    0.23
  -5  -1  -9    0.39    0.18
  -5  -1  -9    0.21    0.19
  -5  -1  -9   -0.02    0.17
  -5  -1  -9    0.06    0.15
  -5   1  -9    0.01    0.19
  -5   1  -9    0.17    0.18
  -5   1  -9    0.44    0.18
  -6  -2   9    0.33    0.24
  -6   2   9    0.42    0.31
   5  -2  -9   -0.02    0.21
   5  -2  -9    0.11    0.15
  -5  -2   9    0.29    0.33
  -5   2   9   -0.02    0.40
   5   2  -9    0.19    0.17
   5   2  -9    0.07    0.16
   5   2  -9    0.14    0.12
  -5   2   9    0.21    0.37
   5   2  -9    0.11    0.16
   4  -2  -9    0.41    0.20
   4  -2  -9    0.79    0.32
   4   2  -9    0.21    0.21
  -4   2   9   -0.02    0.44
   4   2  -9    0.43    0.19
   4   2  -9    0.54    0.30
   4   2  -9    1.31    0.25
   4   2  -9    0.48    0.15
   3  -2  -9   14.32    1.55
   3   2  -9   11.63    1.18
  -3   2   9   10.36    1.76
   3   2  -9   12.88    1.42
   2  -2  -9    4.96    0.64
   2   2  -9    4.20    0.48
  -2   2   9    5.02    0.83
   1  -2  -9    0.41    0.19
   1   2  -9    0.49    0.11
  -1   2   9    0.26    0.32
   0  -2  -9    4.45    0.64
   0  -2  -9    4.24    0.48
   0   2  -9    4.28    0.49
   0   2  -9    5.31    0.51
  -1  -2  -9   38.17    3.64
  -1  -2  -9   37.68    4.87
  -1  -2  -9   35.85    4.19
  -1   2  -9   39.02    3.64
  -2  -2  -9    6.48    0.83
  -2  -2  -9    7.30    0.74
  -2  -2  -9    5.99    0.65
   2   2   9    3.64    0.68
  -2   2  -9    4.76    0.60
  -2   2  -9    6.02    0.65
  -3  -2  -9    4.11    0.51
  -3  -2  -9    4.15    0.58
  -3  -2  -9    3.95    0.49
  -3  -2  -9    3.92    0.56
  -3  -2  -9    3.88    0.58
  -3  -2  -9    4.03    0.55
  -3   2  -9    4.11    0.56
  -3   2  -9    4.22    0.59
  -3   2  -9    3.63    0.53
  -3   2  -9    3.86    0.51
  -3   2  -9    5.10    0.61
  -4  -2  -9    0.29    0.24
  -4  -2  -9    0.40    0.24
  -4  -2  -9   -0.21    0.21
  -4  -2  -9   -0.10    0.18
  -4   2  -9   -0.01    0.16
  -4   2  -9   -0.12    0.20
  -4   2  -9    0.03    0.23
  -4   2  -9    0.24    0.24
  -4   2  -9   -0.01    0.21
  -5  -2  -9    0.11    0.17
  -5   2  -9    0.10    0.16
  -5   2  -9    0.32    0.17
  -5   2  -9    0.09    0.18
  -6  -3   9    0.01    0.15
  -6   3   9    0.19    0.24
   5  -3  -9    0.09    0.21
   5  -3  -9    0.34    0.16
  -5   3   9    0.00    0.33
   5   3  -9    0.13    0.15
   5   3  -9   -0.04    0.11
   5   3  -9    0.22    0.17
  -5   3   9    0.28    0.38
  -5   3   9    0.18    0.41
   4  -3  -9    2.01    0.34
   4  -3  -9    2.28    0.42
   4   3  -9    1.72    0.30
   4   3  -9    2.14    0.34
   4   3  -9    2.19    0.34
  -4   3   9    2.27    0.55
   4   3  -9    1.57    0.25
  -4   3   9    1.44    0.50
  -4   3   9    1.74    0.55
   3  -3  -9    1.19    0.25
   3  -3  -9    1.30    0.39
   3   3  -9    0.96    0.19
   3   3  -9    0.90    0.22
  -3   3   9    0.72    0.55
   3   3  -9    1.22    0.29
   2  -3  -9    7.31    0.87
   2   3  -9    6.03    0.66
   2   3  -9    6.48    0.79
  -2   3   9    6.69    1.09
   1  -3  -9   13.09    1.63
   1  -3  -9   13.24    1.38
   1  -3  -9   13.21    1.86
  -1   3   9   16.70    1.99
   1   3  -9   14.30    1.35
   1   3  -9   14.76    1.44
   0  -3  -9    0.11    0.11
   0  -3  -9    0.08    0.15
   0  -3  -9    0.12    0.15
   0   3  -9    0.17    0.10
   0   3  -9    0.00    0.10
   0   3  -9    0.05    0.13
  -1  -3  -9    6.24    0.76
  -1  -3  -9    6.36    0.86
  -1  -3  -9    6.48    0.68
  -1   3  -9    5.33    0.64
  -1   3  -9    6.53    0.69
  -2  -3  -9    1.05    0.22
  -2  -3  -9    0.64    0.24
  -2   3  -9    0.60    0.23
  -2   3  -9    1.11    0.21
  -3  -3  -9    1.27    0.28
  -3  -3  -9    0.86    0.22
  -3  -3  -9    1.46    0.30
  -3  -3  -9    1.30    0.27
  -3   3  -9    1.53    0.33
  -3   3  -9    1.22    0.28
  -3   3  -9    1.10    0.29
  -3   3  -9    0.90    0.28
  -3   3  -9    1.08    0.31
  -4  -3  -9    3.25    0.46
  -4  -3  -9    3.24    0.45
  -4   3  -9    2.49    0.38
  -4   3  -9    2.77    0.44
  -4   3  -9    2.85    0.45
  -4   3  -9    2.85    0.45
  -4   3  -9    3.37    0.43
  -5  -3  -9    0.09    0.15
  -5   3  -9   -0.10    0.16
  -5   3  -9   -0.01    0.15
  -5   3  -9    0.19    0.16
  -6   4   9    0.21    0.20
   5  -4  -9    0.79    0.19
  -5   4   9    0.98    0.36
   5   4  -9    0.57    0.21
  -5   4   9    0.59    0.41
  -5   4   9    0.83    0.36
   5   4  -9    0.60    0.14
  -5   4   9    0.91    0.40
   5   4  -9    0.87    0.19
   4  -4  -9    4.39    0.57
   4   4  -9    5.33    0.58
  -4   4   9    3.93    0.68
   4   4  -9    3.78    0.46
   4   4  -9    4.77    0.58
  -4   4   9    2.80    0.73
   4   4  -9    4.21    0.55
  -4   4   9    4.30    0.70
  -4   4   9    3.81    0.73
   3  -4  -9   14.60    1.98
   3  -4  -9   15.95    1.84
   3  -4  -9   18.60    1.85
   3   4  -9   16.54    1.91
   3   4  -9   16.41    1.71
   3   4  -9   18.43    1.84
   3   4  -9   16.22    1.60
   2  -4  -9   -0.02    0.28
   2  -4  -9    0.85    0.20
  -2   4   9   -0.17    0.44
   2   4  -9    0.37    0.19
   2   4  -9    0.62    0.16
   1  -4  -9   26.20    3.40
   1  -4  -9   29.68    2.93
  -1   4   9   31.72    4.03
   1   4  -9   29.57    3.06
   1   4  -9   32.54    2.85
   1   4  -9   31.15    3.39
   0  -4  -9   -0.02    0.16
   0  -4  -9    0.29    0.15
   0  -4  -9    0.00    0.18
   0   4  -9   -0.06    0.12
   0   4  -9    0.13    0.12
  -1  -4  -9    6.56    0.73
  -1  -4  -9    7.77    0.76
  -1  -4  -9    5.81    0.92
  -1  -4  -9    6.46    0.82
  -1   4  -9    5.89    0.71
  -1   4  -9    8.40    0.76
  -2  -4  -9    0.51    0.23
  -2  -4  -9    0.36    0.19
  -2  -4  -9    0.39    0.18
  -2  -4  -9    0.61    0.21
  -2   4  -9    0.56    0.21
  -2   4  -9    0.25    0.21
  -2   4  -9    0.55    0.25
  -3  -4  -9    5.39    0.61
  -3  -4  -9    6.29    0.71
  -3  -4  -9    5.89    0.72
  -3   4  -9    4.39    0.63
  -3   4  -9    6.05    0.75
  -3   4  -9    6.15    0.68
  -3   4  -9    5.01    0.70
  -4  -4  -9    0.74    0.23
  -4   4  -9    0.61    0.24
  -4   4  -9    1.05    0.24
  -4   4  -9    0.66    0.25
  -5  -5   9    0.19    0.20
   5  -5  -9    0.05    0.12
  -5   5   9    0.25    0.29
   5   5  -9    0.00    0.11
  -5   5   9    0.20    0.29
  -5   5   9    0.41    0.32
   4  -5  -9    1.61    0.30
   4   5  -9    2.36    0.34
   4   5  -9    1.85    0.28
   4   5  -9    1.18    0.22
  -4   5   9    1.98    0.52
  -4   5   9    2.09    0.48
  -4   5   9    0.90    0.52
   4   5  -9    1.59    0.30
  -4   5   9    1.36    0.51
   3  -5  -9    6.21    0.76
   3  -5  -9    6.11    0.77
   3  -5  -9    5.37    0.83
  -3   5   9    5.18    0.84
   3   5  -9    7.20    0.73
   3   5  -9    5.32    0.75
  -3   5   9    5.18    0.89
   3   5  -9    5.58    0.74
   3   5  -9    6.64    0.63
   2  -5  -9   -0.10    0.23
   2  -5  -9    0.03    0.16
   2  -5  -9   -0.41    0.36
   2   5  -9    0.20    0.14
   2   5  -9   -0.02    0.17
   2   5  -9   -0.08    0.20
   1  -5  -9    3.49    0.41
   1  -5  -9    2.76    0.41
   1  -5  -9    3.40    0.57
   1   5  -9    3.46    0.39
  -1   5   9    1.62    0.56
   1   5  -9    3.28    0.45
   0  -5  -9   -0.10    0.16
   0  -5  -9    0.05    0.16
   0   5  -9   -0.05    0.14
  -1  -5  -9    4.25    0.52
   1  -5   9    3.56    0.60
  -1  -5  -9    4.47    0.55
  -1  -5  -9    4.64    0.57
  -1   5  -9    3.61    0.58
  -1   5  -9    4.48    0.52
  -1   5  -9    5.11    0.54
   2  -5   9    0.36    0.36
  -2  -5  -9    0.46    0.20
  -2  -5  -9    0.08    0.15
  -2  -5  -9    0.23    0.18
  -2   5  -9    0.39    0.22
  -2   5  -9    0.17    0.20
  -2   5  -9    0.48    0.22
  -3  -5  -9    0.28    0.14
  -3  -5  -9    0.07    0.17
  -3  -5  -9    0.05    0.17
   3  -5   9   -0.18    0.36
  -3   5  -9   -0.01    0.19
  -4  -5  -9    1.74    0.27
  -4   5  -9    1.42    0.27
  -4   5  -9    1.83    0.27
  -4   5  -9    1.37    0.27
   5  -6  -9    0.64    0.13
  -5   6   9   -0.06    0.24
  -5   6   9    0.48    0.22
   4  -6  -9    1.24    0.25
  -4  -6   9    1.03    0.32
   4   6  -9    1.61    0.21
   4   6  -9    1.70    0.28
  -4   6   9    1.32    0.44
   4   6  -9    1.14    0.23
  -4   6   9    1.35    0.44
  -4   6   9    1.51    0.47
  -3  -6   9    1.17    0.37
   3  -6  -9    1.84    0.34
   3   6  -9    2.14    0.33
   3   6  -9    2.06    0.28
  -3   6   9    2.11    0.59
   3   6  -9    2.58    0.38
  -3   6   9    2.03    0.59
   2  -6  -9    0.44    0.26
   2  -6  -9    0.55    0.36
  -2   6   9    0.10    0.30
   2   6  -9    0.62    0.20
   2   6  -9    0.44    0.24
   2   6  -9    0.64    0.17
   1  -6  -9   18.54    1.86
   1  -6  -9   16.68    1.88
   1  -6  -9   20.94    2.06
   1   6  -9   21.19    1.82
  -1   6   9   16.47    2.25
   1   6  -9   18.97    2.09
   0  -6  -9    2.82    0.43
   0  -6  -9    2.85    0.42
   0   6  -9    3.59    0.43
   0   6   9    4.29    0.69
   0   6  -9    3.96    0.52
  -1  -6  -9    0.59    0.20
   1  -6   9    0.51    0.35
  -1  -6  -9    0.46    0.20
  -1   6  -9    0.45    0.21
  -1   6  -9    0.57    0.22
  -2  -6  -9    1.28    0.22
   2  -6   9    0.57    0.37
  -2  -6  -9    1.22    0.27
  -2   6  -9    0.97    0.25
  -2   6  -9    1.18    0.28
  -3  -6  -9    2.37    0.35
  -3   6  -9    2.42    0.38
  -4   6  -9    0.01    0.13
   4  -7  -9    0.78    0.17
  -4   7   9    0.87    0.32
  -4   7   9    0.58    0.30
  -4   7   9    0.60    0.31
   3  -7  -9    0.88    0.22
   3   7  -9    0.79    0.19
   3   7  -9    0.54    0.15
   3   7  -9    0.84    0.24
  -3   7   9    0.71    0.45
  -3   7   9    0.65    0.45
   2  -7  -9   -0.02    0.18
   2   7  -9    0.21    0.14
  -2   7   9    0.49    0.52
  -2   7   9    0.36    0.27
   2   7  -9   -0.10    0.20
  -2   7   9    0.92    0.51
   1  -7  -9    0.81    0.20
   1  -7  -9    0.67    0.19
  -1   7   9    1.03    0.40
   1   7  -9    0.86    0.28
   1   7  -9    0.55    0.21
   0  -7  -9    7.54    0.87
   0  -7  -9    6.89    0.85
   0   7  -9    9.51    0.99
   0   7  -9    9.16    0.86
   0   7   9    8.19    1.13
  -1  -7  -9    0.33    0.18
  -1  -7  -9    0.40    0.15
   1  -7   9    0.15    0.30
  -1   7  -9   -0.08    0.18
  -1   7  -9    0.07    0.18
   1   7   9    0.28    0.37
  -2  -7  -9    0.85    0.21
  -2   7  -9    0.92    0.23
  -2   7  -9    0.82    0.23
   2   7   9    0.79    0.38
  -3  -7  -9    0.57    0.16
  -3   7  -9    0.52    0.17
   3  -8  -9    0.15    0.12
  -3   8   9    0.19    0.29
   3   8  -9    0.32    0.17
   2   8  -9   -0.09    0.19
  -2   8   9    0.35    0.21
  -1   8   9    1.26    0.37
   1   8  -9    1.61    0.32
   0  -8  -9    1.11    0.23
   0   8  -9    2.69    0.36
   0   8   9    1.57    0.40
   1  -8   9    0.40    0.30
  -1  -8  -9   -0.09    0.13
   1   8   9    0.25    0.28
  -2  -8  -9    1.17    0.19
  -2   8  -9    0.75    0.18
   2   8   9    1.11    0.27
   1   9  -9    0.79    0.18
  -1   9   9    0.54    0.20
   0   9   9    4.81    0.63
  -6   0  10    0.90    0.32
  -5   0  10    0.89    0.41
   5   0 -10    1.72    0.33
   5   0 -10    1.08    0.24
   5   0 -10    1.71    0.28
   4   0 -10    1.71    0.38
   4   0 -10    0.87    0.26
  -4   0  10    0.90    0.44
   4   0 -10    1.54    0.29
   3   0 -10    8.03    0.87
  -3   0  10    4.78    1.02
  -2   0  10    9.78    1.41
  -1   0  10   47.50    6.69
   1   0 -10   54.49    6.64
   0   0 -10   78.51    7.46
   0   0 -10   77.22   10.02
  -1   0 -10   33.98    4.36
  -1   0 -10   32.45    3.75
  -1   0 -10   34.56    3.26
  -2   0 -10   65.04    7.22
  -2   0 -10   64.58    8.39
  -2   0 -10   65.28    6.26
  -3   0 -10    5.76    0.70
  -3   0 -10    5.54    0.73
  -3   0 -10    4.68    0.62
  -3   0 -10    5.49    0.71
  -3   0 -10    5.80    0.66
  -4   0 -10   17.45    1.82
  -4   0 -10   18.66    1.93
  -4   0 -10   19.37    2.02
  -4   0 -10   18.97    2.02
  -4   0 -10   13.94    1.71
  -5   0 -10   12.25    1.29
  -5   0 -10   13.32    1.42
  -5   0 -10   11.57    1.36
  -6  -1  10    0.32    0.26
  -6   1  10   -0.34    0.29
   5  -1 -10    5.87    0.63
   5  -1 -10    6.42    0.71
   5   1 -10    5.55    0.61
   5   1 -10    4.22    0.56
  -5   1  10    3.20    0.75
   5   1 -10    5.03    0.66
   5   1 -10    4.13    0.50
   4  -1 -10    4.43    0.60
   4  -1 -10    6.02    0.66
   4  -1 -10    5.52    0.72
   4   1 -10    6.70    0.67
   4   1 -10    4.70    0.60
   4   1 -10    4.25    0.52
   4   1 -10    5.94    0.71
  -4   1  10    2.82    0.75
   3  -1 -10    5.50    0.63
  -3  -1  10    2.76    0.68
  -3   1  10    3.26    0.75
   2  -1 -10   11.86    1.29
  -2  -1  10    9.20    1.43
  -2   1  10   10.20    1.49
  -1  -1  10   20.07    2.90
   1  -1 -10   23.68    2.88
  -1   1  10   21.79    2.96
   0  -1 -10    1.32    0.21
   0  -1 -10    1.82    0.31
   0   1 -10    1.83    0.23
   0   1 -10    1.66    0.30
  -1  -1 -10    1.97    0.30
  -1  -1 -10    1.81    0.26
  -1  -1 -10    1.73    0.34
  -1   1 -10    2.29    0.29
  -1   1 -10    1.83    0.34
  -2  -1 -10   58.92    5.37
  -2  -1 -10   52.81    7.19
  -2  -1 -10   57.84    6.19
  -2   1 -10   51.84    7.18
  -2   1 -10   53.87    6.18
  -2   1 -10   58.95    5.37
  -3  -1 -10   59.57    6.59
  -3  -1 -10   61.98    6.25
  -3  -1 -10   65.53    6.90
  -3  -1 -10   63.20    6.60
  -3  -1 -10   58.78    6.84
  -3  -1 -10   59.71    5.97
  -3   1 -10   59.95    5.97
  -3   1 -10   62.25    6.25
  -3   1 -10   66.19    6.94
  -3   1 -10   60.14    6.59
  -3   1 -10   60.64    6.84
  -3   1 -10   64.86    6.90
  -4  -1 -10   -0.26    0.20
  -4  -1 -10   -0.07    0.19
  -4  -1 -10    0.07    0.22
  -4  -1 -10    0.19    0.15
  -4  -1 -10    0.44    0.26
  -4  -1 -10    0.17    0.23
  -4   1 -10    0.07    0.15
  -4   1 -10    0.25    0.21
  -4   1 -10    0.17    0.24
  -4   1 -10    0.19    0.22
  -4   1 -10    0.26    0.23
  -5  -1 -10    0.19    0.15
  -5  -1 -10    0.27    0.17
  -5  -1 -10    0.23    0.16
  -5   1 -10    0.23    0.16
  -5   1 -10    0.08    0.16
  -5   1 -10    0.11    0.18
  -6  -2  10    0.37    0.24
   6  -2 -10    1.03    0.17
  -6   2  10    0.27    0.31
   6   2 -10    1.13    0.17
  -5  -2  10    0.12    0.31
   5  -2 -10   -0.08    0.21
   5  -2 -10    0.12    0.15
   5   2 -10   -0.04    0.15
   5   2 -10   -0.01    0.11
   5   2 -10    0.14    0.16
  -5   2  10   -0.10    0.35
  -5   2  10    0.13    0.41
   4  -2 -10   -0.02    0.28
   4  -2 -10   -0.19    0.17
   4  -2 -10    0.19    0.18
   4   2 -10    0.48    0.30
  -4   2  10    0.20    0.46
   4   2 -10    0.02    0.18
   4   2 -10   -0.10    0.11
   4   2 -10    0.33    0.21
   3  -2 -10    4.22    0.71
   3  -2 -10    5.30    0.60
  -3   2  10    2.73    0.86
   3   2 -10    6.23    0.63
   3   2 -10    4.71    0.50
   2  -2 -10   19.21    2.19
   2   2 -10   19.25    1.79
  -2   2  10   17.12    2.57
   1  -2 -10   36.78    4.94
   1  -2 -10   38.98    4.26
   1   2 -10   36.96    3.58
  -1   2  10   40.90    5.04
   0  -2 -10   29.75    3.90
   0  -2 -10   28.95    2.91
   0  -2 -10   30.56    3.36
   0   2 -10   30.98    3.05
  -1  -2 -10   12.57    1.88
  -1  -2 -10   15.07    1.63
  -1  -2 -10   14.42    1.42
  -1   2 -10   15.30    1.43
  -2  -2 -10   10.98    1.13
  -2  -2 -10   10.89    1.30
  -2   2 -10   11.00    1.15
  -3  -2 -10    0.57    0.24
  -3  -2 -10    0.24    0.17
  -3  -2 -10    0.19    0.21
  -3  -2 -10    0.39    0.22
  -3  -2 -10    0.66    0.27
  -3  -2 -10    0.41    0.23
  -3   2 -10    0.36    0.26
  -3   2 -10    0.41    0.22
  -3   2 -10    0.15    0.23
  -3   2 -10    0.90    0.27
  -3   2 -10    0.56    0.26
  -4  -2 -10    8.18    0.91
  -4  -2 -10    7.33    0.86
  -4  -2 -10    8.17    0.92
  -4  -2 -10    7.14    0.90
  -4  -2 -10    7.30    0.92
  -4   2 -10    7.25    0.85
  -4   2 -10    8.80    0.99
  -4   2 -10    8.12    0.93
  -4   2 -10    5.53    0.78
  -5  -2 -10   11.41    1.29
  -5  -2 -10   11.35    1.33
  -5   2 -10   12.67    1.35
  -5   2 -10   11.59    1.22
  -5   2 -10   11.92    1.30
   6  -3 -10    0.10    0.10
  -6   3  10   -0.04    0.21
   5  -3 -10    0.99    0.27
   5  -3 -10    0.86    0.21
   5   3 -10    0.79    0.22
  -5   3  10    1.12    0.42
  -5   3  10    0.92    0.46
   5   3 -10    1.03    0.20
   5   3 -10    0.79    0.17
   5   3 -10    0.93    0.21
   4  -3 -10   11.30    1.29
   4  -3 -10   13.43    1.24
   4   3 -10   12.95    1.23
  -4   3  10    6.82    1.38
  -4   3  10    8.31    1.26
  -4   3  10    7.78    1.29
   4   3 -10   11.82    1.26
   4   3 -10   11.79    1.17
   4   3 -10    9.72    1.05
   3  -3 -10   14.13    1.79
   3  -3 -10   14.82    1.86
   3  -3 -10   17.28    1.67
   3  -3 -10   15.17    1.80
   3  -3 -10   16.84    1.97
   3   3 -10   18.75    1.69
   3   3 -10   17.23    1.80
   3   3 -10   15.15    1.57
   3   3 -10   17.39    1.87
   2  -3 -10    4.24    0.66
  -2   3  10    4.54    0.90
   2   3 -10    4.73    0.62
   2   3 -10    5.10    0.52
   1  -3 -10    0.24    0.21
  -1   3  10    0.11    0.35
   1   3 -10    0.20    0.12
   1   3 -10    0.12    0.13
   1   3 -10    0.18    0.11
   0  -3 -10    2.18    0.30
   0  -3 -10    2.20    0.40
   0  -3 -10    2.50    0.36
   0   3 -10    2.55    0.31
   0   3 -10    2.47    0.29
  -1  -3 -10    2.85    0.50
  -1  -3 -10    3.63    0.41
  -1  -3 -10    4.00    0.46
  -1   3 -10    2.92    0.40
  -1   3 -10    2.53    0.36
  -2  -3 -10   17.66    1.94
  -2  -3 -10   17.78    2.11
  -2  -3 -10   19.11    2.12
  -2  -3 -10   17.67    1.84
  -2  -3 -10   19.38    2.05
  -2  -3 -10   19.00    2.04
  -2   3 -10   18.79    2.04
  -2   3 -10   18.53    1.85
  -2   3 -10   18.71    2.14
  -3  -3 -10   34.26    3.48
  -3  -3 -10   33.83    3.67
  -3  -3 -10   35.24    3.68
  -3  -3 -10   34.26    3.80
  -3  -3 -10   33.90    3.83
  -3  -3 -10   29.32    3.31
  -3   3 -10   33.67    3.86
  -3   3 -10   36.27    3.49
  -3   3 -10   35.53    3.67
  -3   3 -10   33.35    3.32
  -3   3 -10   35.82    3.81
  -4  -3 -10    3.55    0.48
  -4  -3 -10    3.38    0.47
  -4   3 -10    2.61    0.47
  -4   3 -10    3.15    0.47
  -4   3 -10    3.76    0.49
  -4   3 -10    3.88    0.46
  -5  -3 -10   -0.07    0.12
  -5   3 -10    0.25    0.13
  -5   3 -10    0.00    0.14
  -5   3 -10    0.02    0.13
   5  -4 -10    0.71    0.19
   5   4 -10    0.66    0.19
   5   4 -10    0.45    0.16
   5   4 -10    0.47    0.13
  -5   4  10    0.96    0.34
   5   4 -10    0.76    0.20
  -5   4  10    0.86    0.40
  -5   4  10    0.87    0.39
  -5   4  10    1.14    0.36
   4  -4 -10    0.35    0.19
   4   4 -10    0.32    0.22
  -4   4  10    1.05    0.47
  -4   4  10    0.52    0.46
   4   4 -10    0.45    0.17
   4   4 -10    0.38    0.20
  -4   4  10    0.36    0.46
   4   4 -10    0.58    0.13
  -4   4  10    0.69    0.45
   3  -4 -10    0.01    0.18
   3  -4 -10    0.24    0.32
   3  -4 -10    0.22    0.28
   3  -4 -10   -0.40    0.25
   3   4 -10   -0.27    0.16
   3   4 -10    0.11    0.13
   3   4 -10    0.15    0.16
   3   4 -10   -0.08    0.19
   2  -4 -10    3.72    0.63
   2  -4 -10    3.99    0.58
   2  -4 -10    3.96    0.51
   2   4 -10    4.26    0.46
   2   4 -10    3.90    0.54
   1  -4 -10   10.56    1.31
   1  -4 -10   10.37    1.10
   1  -4 -10   11.89    1.14
   1   4 -10   11.26    1.07
   1   4 -10   11.35    1.28
   1   4 -10    9.51    1.14
  -1   4  10   11.96    1.64
   0  -4 -10    9.33    1.15
   0  -4 -10   10.89    1.01
   0  -4 -10    7.84    1.30
   0  -4 -10   10.24    1.03
   0   4 -10   10.70    0.97
  -1  -4 -10    3.71    0.44
  -1  -4 -10    3.04    0.40
  -1  -4 -10    2.47    0.43
  -1  -4 -10    4.00    0.50
  -1  -4 -10    2.68    0.43
  -1   4 -10    2.76    0.45
  -1   4 -10    3.21    0.42
  -1   4 -10    2.95    0.39
  -2  -4 -10    1.53    0.29
  -2  -4 -10    1.58    0.26
  -2  -4 -10    1.26    0.26
  -2  -4 -10    0.86    0.26
  -2   4 -10    0.74    0.24
  -2   4 -10    1.47    0.29
  -2   4 -10    1.37    0.30
  -3  -4 -10    0.12    0.19
  -3  -4 -10    0.64    0.16
  -3  -4 -10    0.13    0.19
  -3   4 -10    0.59    0.25
  -3   4 -10    0.15    0.22
  -3   4 -10    0.22    0.20
  -3   4 -10    0.38    0.21
  -4  -4 -10    0.88    0.23
  -4   4 -10    0.60    0.22
  -4   4 -10    1.13    0.24
  -4   4 -10    1.22    0.26
   5  -5 -10    0.41    0.14
  -5  -5  10    0.66    0.21
  -5   5  10    0.93    0.32
  -5   5  10    0.35    0.27
  -5   5  10    0.24    0.28
   4  -5 -10    5.05    0.61
  -4   5  10    2.96    0.75
   4   5 -10    4.63    0.60
   4   5 -10    5.81    0.61
   4   5 -10    4.96    0.51
   4   5 -10    5.42    0.63
  -4   5  10    5.22    0.77
  -4   5  10    4.03    0.70
  -4   5  10    3.96    0.78
   3  -5 -10    5.08    0.77
   3  -5 -10    5.76    0.71
   3  -5 -10    5.71    0.70
  -3   5  10    3.87    0.84
   3   5 -10    6.60    0.73
   3   5 -10    5.48    0.66
   3   5 -10    5.87    0.58
   3   5 -10    4.94    0.70
   2  -5 -10    1.20    0.39
   2  -5 -10    1.55    0.38
   2  -5 -10    0.92    0.30
   2  -5 -10    1.17    0.24
   2   5 -10    0.95    0.27
   2   5 -10    1.06    0.24
   2   5 -10    1.10    0.22
   1  -5 -10    1.51    0.40
   1  -5 -10    2.17    0.49
   1  -5 -10    3.18    0.47
   1  -5 -10    1.71    0.31
   1  -5 -10    2.17    0.33
   1   5 -10    2.37    0.39
   1   5 -10    2.77    0.32
  -1   5  10    1.53    0.52
   0  -5 -10    0.68    0.39
   0  -5 -10    1.35    0.27
   0  -5 -10    1.49    0.27
   0   5 -10    1.58    0.26
   1  -5  10   10.61    1.31
  -1  -5 -10   11.66    1.22
  -1  -5 -10   11.29    1.34
  -1  -5 -10   12.83    1.27
  -1   5 -10   11.63    1.20
  -1   5 -10   12.09    1.42
  -1   5 -10   13.47    1.24
   2  -5  10    7.59    1.22
  -2  -5 -10   12.22    1.19
  -2  -5 -10   11.38    1.25
  -2  -5 -10   10.55    1.13
  -2   5 -10    9.76    1.13
  -2   5 -10   12.77    1.17
  -2   5 -10   12.83    1.35
  -3  -5 -10    6.24    0.76
  -3   5 -10    6.51    0.82
  -4  -5 -10    1.13    0.20
  -4   5 -10    0.92    0.20
  -4   5 -10    0.91    0.21
   5  -6 -10    0.76    0.13
  -5   6  10    0.37    0.23
  -4  -6  10    0.38    0.23
   4  -6 -10    0.09    0.14
  -4   6  10    0.22    0.36
   4   6 -10    0.44    0.19
  -4   6  10   -0.11    0.36
  -4   6  10    0.34    0.38
   4   6 -10   -0.04    0.10
   3  -6 -10    0.14    0.18
  -3  -6  10   -0.25    0.24
   3   6 -10   -0.07    0.14
  -3   6  10   -0.18    0.45
  -3   6  10    1.17    0.51
   3   6 -10    0.14    0.21
   3   6 -10    0.06    0.12
   2  -6 -10    0.03    0.14
   2  -6 -10   -0.37    0.29
   2  -6 -10    0.01    0.20
   2   6 -10    0.15    0.21
   2   6 -10    0.17    0.15
   2   6 -10    0.00    0.14
   1  -6 -10    4.15    0.61
   1  -6 -10    3.68    0.50
   1   6 -10    4.22    0.59
   1   6 -10    4.82    0.50
  -1   6  10    3.73    0.69
   0  -6 -10   12.27    1.24
   0  -6 -10   11.59    1.21
   0   6 -10   12.57    1.35
   0   6 -10   12.16    1.19
   0   6  10    9.60    1.51
  -1  -6 -10    1.03    0.23
   1  -6  10    0.48    0.36
  -1  -6 -10    1.13    0.27
  -1   6 -10    1.40    0.27
  -1   6 -10    1.34    0.29
  -2  -6 -10    1.24    0.25
   2  -6  10    0.00    0.36
  -2  -6 -10    0.59    0.16
  -2   6 -10    0.55    0.23
  -2   6 -10    0.73    0.22
  -3  -6 -10    2.28    0.28
  -3  -6 -10    2.07    0.28
  -3   6 -10    1.71    0.30
   3   6  10    0.48    0.37
   4  -7 -10    1.30    0.21
  -4   7  10    1.21    0.32
   4   7 -10    1.86    0.25
  -4   7  10    1.09    0.31
  -4   7  10    1.44    0.34
   3  -7 -10    0.91    0.22
  -3   7  10    0.81    0.43
  -3   7  10    0.14    0.42
   3   7 -10    1.29    0.25
  -3   7  10    0.98    0.43
  -2   7  10    0.10    0.47
   2   7 -10    0.19    0.13
  -2   7  10    0.20    0.25
   2   7 -10   -0.17    0.19
  -2   7  10    0.14    0.50
   1  -7 -10    3.50    0.47
   1  -7 -10    3.27    0.46
   1   7 -10    4.44    0.48
   1   7 -10    5.06    0.59
  -1   7  10    3.89    0.65
   0  -7 -10    4.11    0.49
   0  -7 -10    3.94    0.51
   0   7  10    3.14    0.67
   0   7 -10    4.66    0.50
   0   7 -10    4.21    0.57
  -1  -7 -10    6.83    0.74
   1   7  10    6.32    0.93
  -1   7 -10    6.64    0.73
  -2  -7 -10    2.80    0.34
   2   7  10    1.85    0.45
  -2   7 -10    2.14    0.34
  -3   7 -10    0.10    0.12
   3   8 -10    0.32    0.15
   2   8 -10    1.57    0.26
  -2   8  10    0.79    0.23
  -2   8  10    0.85    0.38
  -1   8  10    1.22    0.34
   1   8 -10    1.51    0.30
   0  -8 -10    1.92    0.29
   0   8  10    1.72    0.40
   0   8 -10    3.01    0.38
  -1  -8 -10   -0.03    0.12
   1   8  10    0.06    0.24
  -6   0  11    0.41    0.28
   6   0 -11   -0.07    0.10
   5   0 -11    0.12    0.16
  -5   0  11    0.02    0.33
   5   0 -11    0.10    0.15
   5   0 -11   -0.07    0.23
   4   0 -11    0.19    0.19
  -4   0  11   -0.24    0.36
   4   0 -11    0.07    0.17
   4   0 -11    0.05    0.28
   3   0 -11    0.08    0.20
   3   0 -11   -0.07    0.29
  -3   0  11    0.01    0.39
   2   0 -11   -0.03    0.25
  -2   0  11    0.02    0.33
   1   0 -11    0.18    0.21
  -1   0  11    0.79    0.33
   1   0 -11    0.16    0.20
   0   0 -11    0.10    0.17
   0   0 -11    0.09    0.11
   0   0 -11   -0.06    0.16
  -1   0 -11    0.11    0.15
  -1   0 -11   -0.16    0.16
  -1   0 -11   -0.03    0.17
  -2   0 -11    0.02    0.24
  -2   0 -11   -0.30    0.19
  -2   0 -11    0.00    0.20
  -2   0 -11    0.23    0.22
  -3   0 -11    0.40    0.24
  -3   0 -11    0.23    0.20
  -3   0 -11   -0.10    0.21
  -3   0 -11    0.30    0.26
  -3   0 -11    0.41    0.23
  -4   0 -11   -0.12    0.20
  -4   0 -11   -0.06    0.19
  -4   0 -11    0.31    0.22
  -4   0 -11    0.08    0.24
  -5   0 -11   -0.03    0.13
  -5   0 -11    0.10    0.15
   6  -1 -11   -0.03    0.10
  -6  -1  11    0.26    0.24
  -6   1  11    0.03    0.28
   5  -1 -11    0.22    0.16
   5  -1 -11    0.25    0.25
   5   1 -11    0.18    0.17
   5   1 -11    0.31    0.16
   5   1 -11   -0.02    0.23
  -5   1  11   -0.02    0.38
   4  -1 -11    0.82    0.22
   4  -1 -11    0.81    0.23
   4  -1 -11    1.06    0.35
   4   1 -11    0.80    0.23
   4   1 -11    0.88    0.23
  -4   1  11   -0.05    0.43
   4   1 -11    0.89    0.31
   3  -1 -11    2.57    0.43
   3  -1 -11    3.60    0.56
   3   1 -11    3.53    0.47
   2  -1 -11    0.21    0.27
  -2   1  11    0.41    0.38
  -1  -1  11    1.34    0.36
   1  -1 -11    0.91    0.29
   1  -1 -11    1.90    0.30
  -1   1  11    1.23    0.43
   0  -1 -11    1.71    0.24
   0  -1 -11    1.79    0.34
   0  -1 -11    1.91    0.30
  -1  -1 -11    2.35    0.34
  -1  -1 -11    2.86    0.39
  -1  -1 -11    2.67    0.45
  -1   1 -11    2.84    0.36
  -2  -1 -11    3.45    0.47
  -2  -1 -11    3.80    0.48
  -2  -1 -11    2.69    0.42
  -2  -1 -11    3.49    0.48
  -2  -1 -11    3.45    0.45
  -2   1 -11    2.92    0.47
  -2   1 -11    3.39    0.49
  -2   1 -11    3.14    0.44
  -2   1 -11    2.82    0.46
  -2   1 -11    3.27    0.44
  -3  -1 -11    0.41    0.20
  -3  -1 -11    0.29    0.25
  -3  -1 -11   -0.15    0.19
  -3  -1 -11    0.57    0.24
  -3  -1 -11    0.17    0.22
  -3  -1 -11   -0.04    0.22
  -3   1 -11    0.34    0.23
  -3   1 -11    0.02    0.21
  -3   1 -11   -0.09    0.25
  -3   1 -11    0.01    0.21
  -3   1 -11    0.29    0.24
  -4  -1 -11    0.25    0.19
  -4  -1 -11    0.30    0.23
  -4  -1 -11    0.35    0.26
  -4  -1 -11    0.32    0.22
  -4  -1 -11    0.07    0.20
  -4   1 -11    0.15    0.21
  -4   1 -11    0.31    0.20
  -4   1 -11    0.28    0.24
  -4   1 -11    0.36    0.22
  -5  -1 -11    0.01    0.13
  -5   1 -11   -0.08    0.13
  -5   1 -11    0.16    0.13
  -5   1 -11    0.05    0.15
  -6  -2  11    0.34    0.20
   6  -2 -11    0.47    0.12
  -6   2  11    0.10    0.28
  -5  -2  11    0.32    0.33
   5  -2 -11   -0.02    0.14
   5  -2 -11   -0.06    0.22
  -5   2  11   -0.23    0.38
   5   2 -11    0.15    0.15
   5   2 -11   -0.02    0.15
   5   2 -11    0.02    0.11
  -5   2  11   -0.08    0.36
   4  -2 -11    0.15    0.19
   4  -2 -11    0.29    0.17
   4  -2 -11    0.21    0.29
  -4   2  11    0.02    0.45
   4   2 -11    0.20    0.19
   4   2 -11    0.26    0.19
   4   2 -11    0.47    0.28
   4   2 -11    0.55    0.14
   3  -2 -11    2.32    0.38
   3  -2 -11    2.65    0.51
   3  -2 -11    2.10    0.44
   3   2 -11    2.95    0.40
   3   2 -11    2.90    0.42
   3   2 -11    2.35    0.31
   2  -2 -11   22.46    2.63
   2   2 -11   22.89    2.16
   1  -2 -11    5.18    0.61
   1  -2 -11    3.98    0.67
  -1   2  11    4.30    0.83
   0  -2 -11    3.55    0.47
   0  -2 -11    2.02    0.31
   0  -2 -11    2.72    0.39
  -1  -2 -11    0.73    0.21
  -1  -2 -11    0.37    0.20
  -1  -2 -11    0.47    0.17
  -1   2 -11    0.44    0.20
  -2  -2 -11    0.86    0.26
  -2  -2 -11    0.93    0.30
  -2  -2 -11    1.16    0.28
  -2  -2 -11    0.64    0.27
  -2  -2 -11    0.95    0.26
  -2  -2 -11    0.77    0.24
  -2   2 -11    0.96    0.28
  -2   2 -11    0.99    0.27
  -2   2 -11    0.80    0.27
  -3  -2 -11    7.24    0.84
  -3  -2 -11    6.92    0.89
  -3  -2 -11    8.04    0.88
  -3  -2 -11    7.80    0.89
  -3  -2 -11    7.20    0.89
  -3  -2 -11    6.45    0.75
  -3   2 -11    7.62    0.88
  -3   2 -11    5.92    0.76
  -3   2 -11    6.39    0.89
  -3   2 -11    6.72    0.80
  -3   2 -11    6.79    0.85
  -4  -2 -11   -0.35    0.23
  -4  -2 -11   -0.11    0.19
  -4  -2 -11   -0.05    0.19
  -4  -2 -11    0.32    0.23
  -4  -2 -11    0.07    0.17
  -4   2 -11    0.47    0.22
  -4   2 -11    0.41    0.24
  -4   2 -11    0.21    0.21
  -5   2 -11   -0.11    0.11
   5  -3 -11    1.11    0.21
   5  -3 -11    0.83    0.26
   5   3 -11    1.00    0.22
   5   3 -11    1.08    0.23
  -5   3  11    0.58    0.43
   5   3 -11    0.94    0.17
  -5   3  11    1.32    0.42
   4  -3 -11    0.66    0.21
   4  -3 -11    0.31    0.28
   4   3 -11    0.78    0.22
  -4   3  11    0.86    0.48
   4   3 -11    0.71    0.16
   4   3 -11    0.55    0.19
   4   3 -11    0.40    0.22
  -4   3  11    0.13    0.45
   3  -3 -11    3.69    0.57
   3  -3 -11    4.62    0.54
   3  -3 -11    3.63    0.64
   3  -3 -11    3.77    0.61
   3   3 -11    4.78    0.56
   3   3 -11    4.86    0.57
   3   3 -11    3.77    0.54
   3   3 -11    4.03    0.46
   2  -3 -11   10.40    1.01
   2  -3 -11    8.72    1.20
   2   3 -11    9.45    1.02
   2   3 -11    8.59    1.11
   2   3 -11    9.62    0.93
   1  -3 -11   14.82    1.76
   1  -3 -11   16.13    1.54
  -1   3  11   12.29    2.12
   1   3 -11   15.70    1.45
   0  -3 -11    1.02    0.22
   0  -3 -11    0.55    0.22
   0  -3 -11    0.65    0.24
   0  -3 -11    0.73    0.18
   0   3 -11    0.35    0.14
   0   3 -11    0.58    0.16
  -1  -3 -11    0.14    0.18
  -1  -3 -11    0.11    0.19
  -1  -3 -11   -0.07    0.24
  -1  -3 -11    0.09    0.17
  -1  -3 -11   -0.14    0.27
  -1  -3 -11    0.07    0.17
  -1   3 -11   -0.45    0.18
  -1   3 -11    0.22    0.16
  -2  -3 -11    4.70    0.59
  -2  -3 -11    4.46    0.58
  -2  -3 -11    3.86    0.51
  -2  -3 -11    4.05    0.53
  -2  -3 -11    4.07    0.56
  -2  -3 -11    4.41    0.58
  -2   3 -11    3.57    0.49
  -2   3 -11    5.17    0.58
  -2   3 -11    3.19    0.57
  -2   3 -11    4.81    0.53
  -3  -3 -11    1.40    0.31
  -3  -3 -11    1.98    0.33
  -3  -3 -11    1.74    0.34
  -3  -3 -11    1.42    0.25
  -3  -3 -11    1.70    0.31
  -3  -3 -11    1.07    0.28
  -3   3 -11    1.34    0.31
  -3   3 -11    1.36    0.29
  -3   3 -11    1.58    0.33
  -3   3 -11    1.58    0.32
  -4  -3 -11    0.68    0.21
  -4  -3 -11    0.80    0.23
  -4  -3 -11    0.61    0.24
  -4   3 -11    0.84    0.23
  -4   3 -11    1.15    0.26
  -4   3 -11    0.67    0.22
   5  -4 -11    0.05    0.12
   5   4 -11    0.19    0.15
  -5   4  11    0.16    0.34
  -5   4  11   -0.02    0.30
   5   4 -11    0.01    0.13
   5   4 -11    0.00    0.14
  -5   4  11   -0.18    0.35
   4  -4 -11    1.31    0.32
   4  -4 -11    1.87    0.29
   4   4 -11    2.00    0.31
  -4   4  11    1.07    0.51
  -4   4  11    1.72    0.51
   4   4 -11    2.31    0.33
   4   4 -11    1.26    0.21
  -4   4  11    1.37    0.50
   4   4 -11    1.10    0.25
   3  -4 -11    0.22    0.25
   3  -4 -11    0.78    0.30
   3  -4 -11    0.62    0.20
   3  -4 -11    0.38    0.28
   3  -4 -11    0.52    0.20
   3   4 -11    0.43    0.21
   3   4 -11    0.37    0.18
   3   4 -11    0.53    0.15
   3   4 -11    0.45    0.23
   2  -4 -11   15.60    1.46
   2  -4 -11   12.38    1.68
   2  -4 -11   11.15    1.57
   2  -4 -11   11.81    1.58
   2   4 -11   15.42    1.63
   2   4 -11   13.73    1.58
   2   4 -11   15.62    1.37
   1  -4 -11   -0.19    0.19
   1  -4 -11    0.13    0.24
   1  -4 -11    0.56    0.19
   1  -4 -11    0.16    0.31
   1   4 -11    0.04    0.14
   0  -4 -11    0.83    0.22
   0  -4 -11    0.64    0.24
   0  -4 -11    0.04    0.30
   0  -4 -11    0.21    0.18
   0  -4 -11    0.50    0.20
   0   4 -11    0.30    0.16
  -1  -4 -11    0.30    0.28
  -1  -4 -11    0.36    0.21
  -1  -4 -11   -0.07    0.17
  -1  -4 -11    0.00    0.16
  -1  -4 -11    0.09    0.19
  -1  -4 -11    0.29    0.25
  -1   4 -11    0.04    0.21
  -1   4 -11    0.08    0.16
  -1   4 -11   -0.01    0.20
  -2  -4 -11   -0.07    0.16
  -2  -4 -11    0.03    0.27
  -2  -4 -11    0.67    0.25
  -2  -4 -11    0.05    0.18
  -2  -4 -11    0.00    0.19
  -2  -4 -11    0.28    0.20
  -2  -4 -11    0.08    0.24
  -2   4 -11    0.20    0.21
  -2   4 -11    0.09    0.17
  -2   4 -11    0.01    0.22
  -3  -4 -11    4.42    0.59
  -3  -4 -11    4.92    0.62
  -3  -4 -11    4.17    0.52
  -3   4 -11    5.18    0.60
  -3   4 -11    4.20    0.62
  -3   4 -11    5.17    0.55
  -4  -4 -11    0.54    0.18
  -4   4 -11    0.49    0.20
  -4   4 -11    0.54    0.18
   5  -5 -11    0.62    0.14
  -5  -5  11    0.23    0.19
  -5   5  11    0.95    0.27
  -5   5  11    0.29    0.29
  -5   5  11    0.53    0.26
   4  -5 -11   -0.18    0.14
   4   5 -11    0.24    0.14
   4   5 -11    0.28    0.20
  -4   5  11    0.84    0.42
   4   5 -11    0.08    0.10
   4   5 -11    0.05    0.18
  -4   5  11   -0.13    0.39
  -4   5  11   -0.19    0.38
  -4   5  11    0.17    0.40
   3  -5 -11    0.06    0.25
   3  -5 -11   -0.03    0.25
   3  -5 -11    0.16    0.18
   3   5 -11    0.25    0.13
  -3   5  11   -0.28    0.47
   3   5 -11    0.02    0.15
   3   5 -11   -0.03    0.19
   3   5 -11    0.22    0.21
   2  -5 -11   15.86    1.90
   2  -5 -11   15.99    1.77
   2  -5 -11   16.12    2.04
   2   5 -11   18.54    2.00
   2   5 -11   18.68    1.69
   2   5 -11   18.47    1.93
   1  -5 -11   19.65    1.92
   1  -5 -11   17.78    2.18
   1  -5 -11   20.16    2.04
   1   5 -11   19.55    2.09
   1   5 -11   20.55    1.82
  -1   5  11   14.29    2.24
   0  -5 -11    0.00    0.28
   0  -5 -11    0.06    0.20
   0  -5 -11    0.08    0.22
   0  -5 -11   -0.19    0.30
   0  -5 -11    0.01    0.17
   0  -5 -11   -0.11    0.16
   0   5 -11   -0.04    0.16
   1  -5  11    0.68    0.37
  -1  -5 -11    0.84    0.22
  -1  -5 -11    1.31    0.31
  -1  -5 -11    0.80    0.23
  -1  -5 -11    0.84    0.24
  -1  -5 -11    0.68    0.25
  -1   5 -11    1.14    0.26
  -1   5 -11    0.89    0.26
  -1   5 -11    0.87    0.23
  -2  -5 -11    0.61    0.17
  -2  -5 -11    0.93    0.25
  -2  -5 -11    0.95    0.23
   2  -5  11    0.38    0.40
  -2   5 -11    0.89    0.24
  -2   5 -11    0.35    0.23
  -2   5 -11    0.66    0.24
  -3  -5 -11    0.72    0.20
  -3   5 -11    0.45    0.21
   4  -6 -11    2.65    0.33
  -4  -6  11    1.82    0.35
  -4   6  11    1.90    0.44
  -4   6  11    1.48    0.44
  -4   6  11    1.38    0.44
   4   6 -11    3.24    0.36
   3  -6 -11    0.81    0.22
  -3   6  11    0.08    0.45
   3   6 -11    0.97    0.16
  -3   6  11    0.63    0.49
   3   6 -11    0.66    0.24
   3   6 -11    0.94    0.20
   2  -6 -11    0.55    0.18
   2  -6 -11    0.30    0.30
   2   6 -11    0.71    0.25
   2   6 -11    1.06    0.20
   1  -6 -11    0.46    0.20
   1  -6 -11    0.82    0.33
   1  -6 -11    0.62    0.19
  -1   6  11    0.02    0.37
   1   6 -11    0.59    0.25
   1   6 -11    0.04    0.15
   0  -6 -11    0.26    0.17
   0  -6 -11    0.03    0.29
   0  -6 -11    0.07    0.18
   0   6 -11   -0.16    0.16
   0   6  11   -0.14    0.38
   0   6 -11    0.25    0.23
  -1  -6 -11    0.74    0.22
  -1  -6 -11    0.49    0.17
   1  -6  11   -0.13    0.32
  -1   6 -11    0.85    0.23
   1   6  11    0.24    0.37
  -1   6 -11    0.60    0.21
  -2  -6 -11    1.97    0.32
  -2  -6 -11    2.71    0.36
   2   6  11    1.44    0.45
  -2   6 -11    2.26    0.34
  -2   6 -11    2.45    0.36
  -3  -6 -11    0.06    0.14
  -3   6 -11    0.19    0.15
   3   6  11    0.26    0.27
   4  -7 -11    0.07    0.09
   3  -7 -11    0.23    0.14
  -3   7  11    0.50    0.36
  -3   7  11    0.41    0.38
   3   7 -11    0.03    0.17
  -3   7  11    0.25    0.37
   2   7 -11    1.81    0.32
  -2   7  11    0.70    0.49
   2   7 -11    1.95    0.26
  -2   7  11    1.54    0.52
   1  -7 -11    3.53    0.46
   1   7 -11    4.15    0.46
  -1   7  11    3.37    0.61
   1   7 -11    4.03    0.53
   0  -7 -11    0.33    0.18
   0   7 -11    0.47    0.18
   0   7 -11    0.23    0.23
   0   7  11    0.37    0.36
  -1  -7 -11    0.04    0.15
   1   7  11    0.37    0.32
  -2  -7 -11    0.08    0.14
   2   7  11    0.22    0.27
  -2   7 -11   -0.04    0.13
   2   8 -11    0.27    0.15
   1   8 -11    1.51    0.27
  -1   8  11    1.18    0.30
   0  -8 -11    0.59    0.15
   0   8  11    0.78    0.26
   1   8  11    0.86    0.26
  -6   0  12    0.76    0.28
   6   0 -12    0.85    0.15
   5   0 -12    0.68    0.26
   5   0 -12    0.71    0.20
   5   0 -12    0.41    0.17
  -5   0  12    0.68    0.36
   4   0 -12   21.25    2.09
   4   0 -12   18.97    2.30
   4   0 -12   21.20    2.24
   3   0 -12    6.51    0.87
   3   0 -12    9.08    0.86
   2   0 -12    4.93    0.65
   2   0 -12    5.55    0.60
  -2   0  12    2.82    0.78
   1   0 -12    7.63    0.89
  -1   0  12    5.38    1.04
   0   0 -12   84.33   11.02
   0   0 -12   86.78    9.49
  -1   0 -12   15.96    1.61
  -1   0 -12   15.86    2.15
  -1   0 -12   16.75    1.87
  -2   0 -12   47.47    5.41
  -2   0 -12   48.95    5.22
  -2   0 -12   47.52    4.72
  -2   0 -12   49.46    5.45
  -2   0 -12   50.48    4.95
  -3   0 -12    0.27    0.24
  -3   0 -12   -0.13    0.20
  -3   0 -12   -0.01    0.22
  -3   0 -12   -0.05    0.24
  -3   0 -12    0.04    0.19
  -4   0 -12    9.63    1.03
  -4   0 -12    8.58    1.11
  -4   0 -12    9.83    1.13
  -4   0 -12    9.64    1.10
  -6  -1  12    0.13    0.21
   6  -1 -12    0.02    0.09
  -6   1  12   -0.18    0.26
   6   1 -12   -0.03    0.09
   5  -1 -12   10.77    1.04
   5  -1 -12    8.41    1.10
   5  -1 -12    7.43    0.95
   5   1 -12   10.31    1.04
   5   1 -12   10.55    1.10
   5   1 -12    8.33    0.96
   4  -1 -12   27.21    2.59
   4  -1 -12   25.72    2.77
   4  -1 -12   23.20    2.84
   4   1 -12   26.24    2.83
   4   1 -12   25.52    2.77
   4   1 -12   26.42    2.59
   3  -1 -12    0.53    0.23
   3  -1 -12    0.59    0.33
   3  -1 -12    0.16    0.33
   3  -1 -12    0.65    0.20
   3   1 -12    0.88    0.35
   3   1 -12    0.36    0.18
   3   1 -12    0.58    0.25
   2  -1 -12   26.90    2.67
   2  -1 -12   25.49    3.06
   2   1 -12   27.51    2.68
   1  -1 -12   12.05    1.27
  -1   1  12    7.83    1.53
   0  -1 -12    1.07    0.21
   0  -1 -12    1.60    0.32
   0  -1 -12    1.50    0.27
  -1  -1 -12   44.62    4.82
  -1  -1 -12   44.47    4.17
  -1  -1 -12   39.44    5.58
  -1   1 -12   43.99    4.16
  -2  -1 -12  101.42   10.63
  -2  -1 -12   95.80   11.02
  -2  -1 -12   99.34    9.62
  -2  -1 -12  107.59   11.12
  -2  -1 -12   99.07   10.62
  -2  -1 -12   97.94   10.08
  -2   1 -12  100.83   10.07
  -2   1 -12   93.93    9.61
  -2   1 -12  100.80   10.63
  -2   1 -12  101.62   11.10
  -2   1 -12  103.37   11.03
  -3  -1 -12    9.47    1.07
  -3  -1 -12    8.10    0.96
  -3  -1 -12    9.65    1.12
  -3  -1 -12    8.58    1.02
  -3  -1 -12    9.81    1.13
  -3  -1 -12    8.25    1.08
  -3   1 -12   10.03    1.19
  -3   1 -12   10.16    1.10
  -3   1 -12    8.62    1.10
  -3   1 -12    8.82    0.96
  -3   1 -12    9.04    1.02
  -4  -1 -12    2.41    0.37
  -4  -1 -12    3.12    0.38
  -4  -1 -12    2.29    0.35
  -4  -1 -12    2.40    0.37
  -4  -1 -12    2.10    0.38
  -4   1 -12    1.85    0.35
  -4   1 -12    2.15    0.38
  -4   1 -12    2.31    0.35
   6  -2 -12    0.30    0.09
   5  -2 -12    0.54    0.17
   5  -2 -12    0.44    0.24
  -5  -2  12    0.08    0.31
   5   2 -12    0.87    0.20
  -5   2  12    0.61    0.42
   5   2 -12    0.53    0.18
   4  -2 -12   15.46    1.78
   4  -2 -12   16.91    1.66
   4  -2 -12   15.13    1.85
   4   2 -12   16.82    1.68
   4   2 -12   16.89    1.79
   3  -2 -12    5.47    0.74
   3  -2 -12    7.09    0.72
   3  -2 -12    5.89    0.85
   3  -2 -12    5.76    0.75
   3  -2 -12    6.15    0.83
   3   2 -12    5.52    0.74
   3   2 -12    7.28    0.75
   2  -2 -12   13.06    1.41
   2  -2 -12   13.58    1.66
   2   2 -12   14.16    1.43
   1  -2 -12   21.54    2.28
   1  -2 -12   21.93    2.01
  -1   2  12   14.57    2.70
   0  -2 -12   25.13    3.54
   0  -2 -12   27.69    2.71
   0  -2 -12   27.24    2.64
   0  -2 -12   28.82    3.07
  -1  -2 -12    4.31    0.58
  -1  -2 -12    4.51    0.54
  -1  -2 -12    4.64    0.58
  -1  -2 -12    3.81    0.50
  -1  -2 -12    4.58    0.57
  -1   2 -12    3.82    0.50
  -1   2 -12    4.16    0.58
  -2  -2 -12   26.04    2.91
  -2  -2 -12   27.37    3.01
  -2  -2 -12   27.80    2.90
  -2  -2 -12   27.04    3.03
  -2  -2 -12   25.34    2.76
  -2  -2 -12   25.32    2.62
  -2   2 -12   28.73    2.91
  -2   2 -12   26.33    3.04
  -2   2 -12   25.55    2.62
  -2   2 -12   27.71    2.75
  -3  -2 -12    1.17    0.26
  -3  -2 -12    1.13    0.27
  -3  -2 -12    1.38    0.29
  -3  -2 -12    0.83    0.23
  -3  -2 -12    0.72    0.29
  -3  -2 -12    0.94    0.28
  -3   2 -12    0.41    0.20
  -3   2 -12    1.03    0.30
  -3   2 -12    0.99    0.27
  -3   2 -12    1.12    0.29
  -4  -2 -12    4.08    0.52
  -4  -2 -12    3.29    0.52
  -4  -2 -12    4.06    0.50
  -4  -2 -12    3.87    0.53
  -4  -2 -12    3.95    0.53
  -4   2 -12    4.32    0.50
  -4   2 -12    4.28    0.53
  -4   2 -12    4.57    0.55
   5  -3 -12    0.91    0.23
   5  -3 -12    0.93    0.20
   5   3 -12    1.20    0.22
  -5   3  12   -0.02    0.39
  -5   3  12    0.61    0.38
   5   3 -12    1.09    0.21
   4  -3 -12    9.83    0.93
   4  -3 -12    7.34    0.96
   4   3 -12    7.39    0.78
   4   3 -12    9.72    0.93
  -4   3  12    4.25    1.07
  -4   3  12    4.33    0.97
   4   3 -12    9.45    0.89
   3  -3 -12    4.19    0.55
   3  -3 -12    3.32    0.50
   3  -3 -12    3.02    0.55
   3  -3 -12    3.21    0.46
   3  -3 -12    3.78    0.47
   3   3 -12    2.93    0.46
   3   3 -12    3.73    0.40
   3   3 -12    2.94    0.45
   2  -3 -12    6.97    0.83
   2  -3 -12    6.24    0.85
   2  -3 -12    7.23    0.74
   2  -3 -12    5.70    0.76
   2   3 -12    5.33    0.75
   2   3 -12    6.73    0.66
   1  -3 -12    5.75    0.75
   1  -3 -12    5.42    0.71
   1  -3 -12    6.09    0.69
   1  -3 -12    5.36    0.66
   1   3 -12    5.52    0.60
   0  -3 -12    0.72    0.21
   0  -3 -12    0.14    0.20
   0  -3 -12    0.17    0.19
   0  -3 -12   -0.07    0.15
   0  -3 -12    0.35    0.26
   0   3 -12    0.25    0.14
  -1  -3 -12   11.17    1.37
  -1  -3 -12   12.51    1.17
  -1  -3 -12   10.44    1.31
  -1  -3 -12   11.46    1.26
  -1  -3 -12   10.07    1.30
  -1  -3 -12   11.18    1.24
  -1  -3 -12   11.11    1.14
  -1   3 -12    9.99    1.10
  -1   3 -12   10.97    1.14
  -1   3 -12   11.28    1.31
  -2  -3 -12   11.96    1.39
  -2  -3 -12   12.92    1.34
  -2  -3 -12   12.12    1.29
  -2  -3 -12   12.15    1.35
  -2  -3 -12   10.54    1.20
  -2  -3 -12   11.68    1.42
  -2   3 -12   11.48    1.40
  -2   3 -12   11.16    1.21
  -3  -3 -12    1.45    0.25
  -3  -3 -12    1.43    0.29
  -3  -3 -12    1.21    0.32
  -3  -3 -12    1.58    0.30
  -3  -3 -12    1.34    0.28
  -3  -3 -12    1.26    0.30
  -3   3 -12    1.67    0.32
  -3   3 -12    0.89    0.24
  -3   3 -12    1.25    0.29
  -3   3 -12    1.43    0.29
  -4  -3 -12    3.14    0.41
  -4  -3 -12    2.70    0.39
  -4   3 -12    2.98    0.38
  -4   3 -12    2.42    0.38
  -4   3 -12    3.29    0.41
   5  -4 -12    0.10    0.12
  -5   4  12    0.22    0.28
   5   4 -12    0.23    0.15
   5   4 -12    0.09    0.14
  -5   4  12    0.08    0.31
   4  -4 -12    0.80    0.29
   4  -4 -12    1.55    0.27
  -4   4  12    0.28    0.46
   4   4 -12    1.62    0.29
  -4   4  12    1.04    0.47
   4   4 -12    1.79    0.29
   4   4 -12    1.43    0.20
  -4   4  12    0.28    0.47
   4   4 -12    1.29    0.24
   3  -4 -12    0.66    0.29
   3  -4 -12    0.64    0.21
   3  -4 -12    0.39    0.28
   3  -4 -12    0.32    0.18
   3  -4 -12    0.34    0.24
   3   4 -12    0.23    0.21
   3   4 -12    0.42    0.21
   3   4 -12    0.31    0.16
   3   4 -12    0.41    0.14
   2  -4 -12   12.55    1.44
   2  -4 -12   10.08    1.35
   2  -4 -12   11.30    1.35
   2  -4 -12   11.88    1.23
   2   4 -12   11.53    1.33
   2   4 -12   12.04    1.16
   2   4 -12   12.60    1.38
   1  -4 -12   23.40    2.80
   1  -4 -12   24.18    2.82
   1  -4 -12   25.38    2.47
   1  -4 -12   22.96    2.67
   1  -4 -12   25.25    2.57
   1   4 -12   25.23    2.34
   1   4 -12   25.27    2.66
   0  -4 -12    0.92    0.25
   0  -4 -12    0.71    0.26
   0  -4 -12    1.43    0.33
   0  -4 -12    1.10    0.33
   0  -4 -12    0.81    0.22
   0  -4 -12    0.75    0.24
   0   4 -12    1.09    0.22
  -1  -4 -12    1.85    0.29
  -1  -4 -12    2.00    0.34
  -1  -4 -12    2.19    0.37
  -1  -4 -12    1.72    0.33
  -1  -4 -12    2.20    0.34
  -1  -4 -12    1.66    0.32
  -1   4 -12    1.36    0.28
  -1   4 -12    1.33    0.30
  -2  -4 -12    4.55    0.60
  -2  -4 -12    5.58    0.58
  -2  -4 -12    4.33    0.52
  -2  -4 -12    4.66    0.62
  -2  -4 -12    5.47    0.61
  -2   4 -12    3.12    0.50
  -2   4 -12    4.70    0.62
  -2   4 -12    3.91    0.52
  -3  -4 -12    0.42    0.19
  -3  -4 -12    0.63    0.22
  -3   4 -12    0.52    0.24
  -3   4 -12    0.51    0.21
  -4  -4 -12    2.83    0.37
   5  -5 -12   -0.02    0.09
  -5   5  12   -0.17    0.23
   4  -5 -12    1.26    0.23
  -4   5  12    0.88    0.43
  -4   5  12    0.81    0.42
  -4   5  12    0.98    0.42
   4   5 -12    1.09    0.21
   4   5 -12    1.39    0.26
  -4   5  12    1.11    0.42
   4   5 -12    1.56    0.26
   3  -5 -12    1.57    0.38
   3  -5 -12    1.80    0.30
   3  -5 -12    2.20    0.34
   3  -5 -12    1.86    0.36
   3   5 -12    2.46    0.34
   3   5 -12    1.92    0.31
   3   5 -12    3.13    0.38
  -3   5  12    1.02    0.54
   3   5 -12    2.21    0.27
   2  -5 -12    0.02    0.16
   2  -5 -12   -0.10    0.24
   2  -5 -12   -0.13    0.27
   2   5 -12    0.04    0.13
   2   5 -12    0.12    0.19
   1  -5 -12    8.34    1.05
   1  -5 -12    9.21    0.90
   1  -5 -12    7.30    0.97
   1  -5 -12    9.41    0.98
   1   5 -12    9.22    1.01
   1   5 -12    8.54    0.84
  -1   5  12    5.24    1.07
   0  -5 -12    2.43    0.40
   0  -5 -12    3.07    0.44
   0  -5 -12    3.95    0.50
   0  -5 -12    3.65    0.53
   0  -5 -12    3.65    0.49
   0  -5 -12    3.03    0.45
   0   5 -12    2.93    0.39
  -1  -5 -12    2.65    0.38
  -1  -5 -12    1.35    0.26
   1  -5  12    0.56    0.38
  -1  -5 -12    1.52    0.31
  -1  -5 -12    1.63    0.35
  -1  -5 -12    1.86    0.33
  -1  -5 -12    1.08    0.28
  -1   5 -12    1.49    0.28
  -1   5 -12    1.74    0.31
  -2  -5 -12    1.71    0.30
  -2  -5 -12    1.76    0.29
  -2  -5 -12    1.29    0.24
  -2   5 -12    1.59    0.30
  -2   5 -12    1.07    0.26
  -3  -5 -12    1.86    0.29
  -3   5 -12    1.76    0.30
   4  -6 -12    0.32    0.14
  -4   6  12    0.52    0.32
  -4   6  12    0.40    0.32
  -4   6  12    0.42    0.30
   4   6 -12    0.58    0.18
   3  -6 -12    0.34    0.17
   3   6 -12    0.16    0.19
   3   6 -12    0.44    0.12
  -3   6  12    1.14    0.45
  -3   6  12   -0.04    0.42
   2  -6 -12    2.03    0.40
   2  -6 -12    2.25    0.33
   2   6 -12    2.68    0.32
   2   6 -12    2.78    0.41
   1  -6 -12   14.44    1.45
   1  -6 -12   12.89    1.35
  -1   6  12   10.57    1.60
   1   6 -12   12.79    1.29
   1   6 -12   14.93    1.50
   0  -6 -12    0.73    0.22
   0  -6 -12    0.87    0.21
   0  -6 -12    1.23    0.31
   0   6 -12    0.86    0.22
   0   6  12    0.42    0.40
  -1  -6 -12    4.27    0.52
   1   6  12    3.75    0.65
  -1   6 -12    3.93    0.49
  -2  -6 -12   -0.05    0.16
  -2  -6 -12    0.16    0.16
  -2   6 -12   -0.14    0.16
   2   6  12    0.06    0.30
  -3   6 -12    0.29    0.14
  -3   7  12    2.20    0.47
  -3   7  12    1.45    0.42
  -3   7  12    1.63    0.43
   3   7 -12    3.40    0.36
  -2   7  12    0.76    0.41
   2   7 -12    0.22    0.18
  -2   7  12    0.99    0.43
   1  -7 -12    3.50    0.43
   1  -7 -12    4.00    0.47
   1   7 -12    3.46    0.48
  -1   7  12    2.91    0.54
   0  -7 -12    0.46    0.17
   0   7  12    0.25    0.32
  -1  -7 -12    1.13    0.22
   1   7  12    0.84    0.32
   2   7  12    0.62    0.25
   2   8 -12    0.50    0.14
   1   8 -12    4.04    0.42
  -1   8  12    2.51    0.44
   0   8  12    0.31    0.20
   5   0 -13    0.00    0.14
   5   0 -13    0.05    0.14
   5   0 -13    0.26    0.23
   4   0 -13    0.28    0.29
  -4   0  13   -0.09    0.37
   4   0 -13    0.22    0.16
   4   0 -13    0.10    0.19
   3   0 -13    0.17    0.15
   3   0 -13    0.35    0.31
   3   0 -13   -0.12    0.20
   3   0 -13    0.21    0.30
   2   0 -13   -0.02    0.28
   2   0 -13    0.10    0.28
   2   0 -13    0.26    0.23
   1   0 -13    0.05    0.24
   1   0 -13    0.23    0.21
  -1   0  13    0.43    0.37
   0   0 -13    0.23    0.22
   0   0 -13    0.04    0.22
  -1   0 -13    0.19    0.18
  -1   0 -13    0.69    0.28
  -1   0 -13    0.43    0.25
  -1   0 -13    0.26    0.23
  -1   0 -13   -0.25    0.20
  -2   0 -13    0.02    0.26
  -2   0 -13   -0.10    0.22
  -2   0 -13    0.25    0.20
  -2   0 -13    0.24    0.22
  -2   0 -13   -0.25    0.24
  -3   0 -13    0.05    0.15
  -3   0 -13    0.13    0.24
  -3   0 -13    0.03    0.24
  -3   0 -13    0.32    0.21
  -3   0 -13   -0.12    0.21
  -4   0 -13   -0.13    0.18
  -4   0 -13   -0.13    0.16
  -4   0 -13    0.00    0.20
   5  -1 -13    1.13    0.21
   5  -1 -13    0.83    0.27
   5  -1 -13    1.00    0.21
   5   1 -13    1.24    0.27
   5   1 -13    1.04    0.21
   5   1 -13    0.78    0.20
  -5   1  13    0.82    0.40
   4  -1 -13    2.04    0.34
   4  -1 -13    1.99    0.33
   4  -1 -13    2.87    0.46
   4   1 -13    2.51    0.35
   4   1 -13    2.81    0.38
   4   1 -13    2.37    0.43
  -4   1  13    0.49    0.51
   3  -1 -13    0.92    0.34
   3  -1 -13    0.91    0.21
   3  -1 -13    1.11    0.26
   3  -1 -13    0.78    0.36
   3   1 -13    1.48    0.31
   3   1 -13    0.72    0.21
   3   1 -13    1.42    0.37
   2  -1 -13    0.45    0.30
   2  -1 -13    0.44    0.21
   2  -1 -13    0.60    0.29
   2   1 -13    0.62    0.26
   1  -1 -13    0.96    0.25
   1  -1 -13    1.14    0.30
   0  -1 -13    8.53    1.07
  -1  -1 -13    0.44    0.24
  -1  -1 -13    0.24    0.22
  -1  -1 -13    0.40    0.19
  -1  -1 -13    0.61    0.28
  -1  -1 -13    0.33    0.25
  -1  -1 -13    0.61    0.26
  -1   1 -13    1.24    0.30
  -1   1 -13    0.48    0.20
  -1   1 -13    0.34    0.26
  -2  -1 -13    0.59    0.24
  -2  -1 -13    0.47    0.25
  -2  -1 -13    0.44    0.21
  -2  -1 -13    0.70    0.24
  -2  -1 -13    0.95    0.27
  -2  -1 -13    0.69    0.28
  -2   1 -13    0.39    0.21
  -2   1 -13    0.69    0.29
  -2   1 -13    0.64    0.25
  -2   1 -13    0.25    0.26
  -3  -1 -13    0.17    0.23
  -3  -1 -13    0.31    0.22
  -3  -1 -13    0.34    0.22
  -3  -1 -13    0.21    0.25
  -3  -1 -13    0.29    0.21
  -3  -1 -13   -0.10    0.15
  -3   1 -13    0.12    0.22
  -3   1 -13    0.24    0.17
  -3   1 -13    0.51    0.24
  -3   1 -13    0.25    0.25
  -4  -1 -13    0.18    0.20
  -4  -1 -13    0.24    0.19
  -4  -1 -13    0.23    0.17
  -4   1 -13    0.32    0.19
  -4   1 -13    0.08    0.20
  -4   1 -13    0.38    0.18
   5  -2 -13    0.65    0.23
   5  -2 -13    0.74    0.17
   5   2 -13    0.46    0.17
   5   2 -13    0.62    0.17
  -5   2  13    0.64    0.41
   4  -2 -13    1.45    0.29
   4  -2 -13    1.75    0.30
   4  -2 -13    1.74    0.39
   4   2 -13    2.61    0.34
  -4   2  13    0.34    0.51
   4   2 -13    2.13    0.31
   3  -2 -13    0.07    0.25
   3  -2 -13    0.20    0.28
   3  -2 -13    0.02    0.19
   3  -2 -13   -0.07    0.16
   3   2 -13    0.17    0.21
   3   2 -13    0.06    0.14
   2  -2 -13    1.00    0.31
   2  -2 -13    0.34    0.31
   2  -2 -13    1.13    0.34
   2  -2 -13    1.05    0.25
   2  -2 -13    1.01    0.32
   2   2 -13    0.60    0.22
   2   2 -13    0.88    0.28
   1  -2 -13    2.10    0.35
   1  -2 -13    1.92    0.37
   1  -2 -13    1.98    0.38
   1  -2 -13    2.16    0.39
   0  -2 -13    9.62    1.00
   0  -2 -13    8.11    0.96
   0  -2 -13   10.06    1.07
   0  -2 -13    9.85    1.15
   0  -2 -13   10.02    1.17
   0  -2 -13    9.43    1.10
  -1  -2 -13    3.39    0.55
  -1  -2 -13    4.34    0.49
  -1  -2 -13    4.34    0.53
  -1  -2 -13    4.41    0.57
  -1  -2 -13    5.11    0.58
  -1  -2 -13    4.47    0.57
  -1   2 -13    3.32    0.55
  -1   2 -13    3.51    0.48
  -2  -2 -13    0.88    0.27
  -2  -2 -13    0.86    0.29
  -2  -2 -13    0.70    0.27
  -2  -2 -13    1.04    0.27
  -2  -2 -13    1.03    0.24
  -2  -2 -13    1.23    0.29
  -2   2 -13    0.86    0.28
  -2   2 -13    0.87    0.30
  -2   2 -13    1.06    0.24
  -3  -2 -13    2.02    0.33
  -3  -2 -13    2.23    0.37
  -3  -2 -13    1.82    0.33
  -3  -2 -13    1.75    0.28
  -3  -2 -13    1.61    0.32
  -3  -2 -13    1.45    0.32
  -3   2 -13    1.51    0.32
  -3   2 -13    1.77    0.29
  -3   2 -13    1.63    0.32
  -3   2 -13    1.59    0.35
  -4  -2 -13   -0.04    0.20
  -4  -2 -13    0.07    0.16
  -4  -2 -13    0.24    0.17
  -4  -2 -13    0.27    0.18
  -4   2 -13    0.18    0.17
  -4   2 -13    0.14    0.16
  -4   2 -13    0.16    0.19
   5  -3 -13    1.00    0.21
   5  -3 -13    0.82    0.18
  -5   3  13    0.05    0.33
   5   3 -13    1.13    0.20
   5   3 -13    0.80    0.18
   4  -3 -13    0.90    0.21
   4  -3 -13    0.94    0.22
   4  -3 -13    0.84    0.28
   4   3 -13    0.71    0.16
  -4   3  13    0.85    0.48
  -4   3  13    0.72    0.46
   4   3 -13    0.84    0.22
   4   3 -13    0.88    0.24
   3  -3 -13    1.06    0.25
   3  -3 -13    2.06    0.33
   3  -3 -13    1.29    0.34
   3  -3 -13    1.00    0.23
   3  -3 -13    1.30    0.35
   3   3 -13    1.28    0.20
   3   3 -13    1.22    0.28
   3   3 -13    0.80    0.23
   2  -3 -13    0.17    0.24
   2  -3 -13    0.32    0.20
   2  -3 -13    0.17    0.25
   2  -3 -13   -0.23    0.26
   2   3 -13   -0.14    0.12
   2   3 -13    0.12    0.19
   1  -3 -13    1.32    0.34
   1  -3 -13    1.22    0.33
   1  -3 -13    1.37    0.32
   1  -3 -13    1.86    0.31
   1  -3 -13    1.80    0.37
   0  -3 -13   15.61    1.65
   0  -3 -13   14.98    1.56
   0  -3 -13   14.88    1.69
   0  -3 -13   14.73    1.77
   0  -3 -13   15.55    1.51
   0  -3 -13   15.42    1.82
  -1  -3 -13    2.57    0.39
  -1  -3 -13    2.29    0.40
  -1  -3 -13    2.38    0.37
  -1  -3 -13    2.57    0.40
  -1  -3 -13    1.96    0.40
  -1  -3 -13    2.20    0.35
  -1   3 -13    1.65    0.32
  -1   3 -13    2.20    0.38
  -2  -3 -13    0.36    0.20
  -2  -3 -13    0.58    0.28
  -2  -3 -13    1.23    0.28
  -2  -3 -13    0.44    0.23
  -2  -3 -13    0.71    0.25
  -2  -3 -13    0.80    0.26
  -2   3 -13    0.41    0.22
  -2   3 -13    0.74    0.25
  -3  -3 -13    0.13    0.18
  -3  -3 -13    0.42    0.23
  -3  -3 -13    0.01    0.25
  -3  -3 -13    0.07    0.20
  -3  -3 -13   -0.04    0.20
  -3   3 -13    0.17    0.21
  -3   3 -13   -0.02    0.23
  -4  -3 -13    1.63    0.27
  -4   3 -13    1.94    0.28
   5  -4 -13    0.14    0.11
  -5   4  13    0.03    0.27
   5   4 -13    0.44    0.14
   5   4 -13    0.17    0.12
   4  -4 -13    1.67    0.31
   4  -4 -13    1.50    0.28
   4   4 -13    1.80    0.22
  -4   4  13    0.68    0.48
   4   4 -13    2.08    0.30
  -4   4  13    1.54    0.47
  -4   4  13    1.22    0.47
  -4   4  13    0.97    0.48
   4   4 -13    2.15    0.31
   3  -4 -13    3.29    0.43
   3  -4 -13    3.38    0.50
   3  -4 -13    3.49    0.48
   3  -4 -13    3.33    0.53
   3  -4 -13    2.88    0.45
   3   4 -13    4.01    0.47
   3   4 -13    3.27    0.38
   3   4 -13    3.54    0.47
   3   4 -13    3.40    0.45
   2  -4 -13    2.10    0.43
   2  -4 -13    2.38    0.40
   2  -4 -13    2.84    0.42
   2  -4 -13    2.33    0.37
   2   4 -13    2.35    0.31
   2   4 -13    2.71    0.39
   1  -4 -13    3.47    0.52
   1  -4 -13    3.01    0.47
   1  -4 -13    3.18    0.49
   1  -4 -13    3.36    0.44
   1  -4 -13    3.07    0.46
   1   4 -13    2.86    0.37
   0  -4 -13    3.48    0.50
   0  -4 -13    2.77    0.40
   0  -4 -13    3.51    0.49
   0  -4 -13    3.57    0.51
   0  -4 -13    2.98    0.46
   0  -4 -13    3.00    0.45
   0   4 -13    3.51    0.41
  -1  -4 -13    7.34    0.90
  -1  -4 -13    7.31    0.86
  -1  -4 -13    7.53    0.84
  -1  -4 -13    7.87    0.95
  -1  -4 -13    7.41    0.94
  -1  -4 -13    7.51    0.81
  -1   4 -13    7.98    0.94
  -1   4 -13    7.21    0.81
  -2  -4 -13    0.58    0.22
  -2  -4 -13    0.37    0.16
  -2  -4 -13    0.75    0.23
  -2  -4 -13    0.46    0.25
  -2   4 -13    0.52    0.21
  -2   4 -13    0.42    0.22
  -3  -4 -13    1.25    0.26
  -3  -4 -13    1.11    0.26
   4  -5 -13    0.79    0.18
   4   5 -13    0.83    0.20
  -4   5  13    0.64    0.38
   4   5 -13    0.64    0.19
  -4   5  13    0.67    0.37
  -4   5  13    0.61    0.38
   3  -5 -13   -0.02    0.22
   3  -5 -13    0.11    0.20
   3  -5 -13    0.02    0.17
   3  -5 -13    0.08    0.14
  -3   5  13   -0.21    0.45
   3   5 -13    0.20    0.18
   3   5 -13    0.11    0.11
   2  -5 -13    0.37    0.27
   2  -5 -13    0.68    0.19
   2  -5 -13    0.95    0.27
   2  -5 -13    0.49    0.24
   2   5 -13    0.31    0.14
   2   5 -13    0.40    0.21
   1  -5 -13    5.21    0.60
   1  -5 -13    4.93    0.56
   1  -5 -13    4.77    0.59
   1  -5 -13    4.05    0.62
   1   5 -13    4.80    0.50
  -1   5  13    2.53    0.66
   1   5 -13    4.15    0.58
   0  -5 -13    2.16    0.39
   0  -5 -13    2.39    0.42
   0  -5 -13    2.09    0.35
   0  -5 -13    2.24    0.37
   0  -5 -13    2.81    0.40
   0  -5 -13    2.07    0.32
   0   5 -13    1.90    0.32
  -1  -5 -13    0.06    0.24
  -1  -5 -13    0.20    0.16
  -1  -5 -13   -0.03    0.18
  -1  -5 -13    0.04    0.19
  -1  -5 -13    0.30    0.24
  -1  -5 -13    0.38    0.20
  -1   5 -13    0.14    0.17
  -2  -5 -13    2.02    0.33
  -2  -5 -13    2.19    0.35
  -2   5 -13    2.54    0.37
  -3  -5 -13    0.88    0.20
   4  -6 -13    0.45    0.12
  -4   6  13   -0.02    0.26
  -4   6  13    0.39    0.26
  -4   6  13    0.34    0.27
   4   6 -13    0.62    0.15
  -3   6  13    0.64    0.41
   3   6 -13    1.11    0.23
  -3   6  13    0.52    0.41
   2  -6 -13    1.02    0.21
   2  -6 -13    1.06    0.28
   2   6 -13    1.11    0.26
   2   6 -13    1.14    0.20
   1  -6 -13    2.48    0.36
   1  -6 -13    2.46    0.41
   1   6 -13    2.94    0.39
  -1   6  13    1.52    0.47
   1   6 -13    2.72    0.34
   0  -6 -13    1.50    0.34
   0  -6 -13    1.72    0.29
   0   6  13    1.16    0.43
   0   6 -13    1.55    0.27
  -1  -6 -13    0.99    0.23
  -1  -6 -13    1.10    0.24
   1   6  13    0.70    0.35
  -2  -6 -13    0.42    0.16
  -2  -6 -13    0.10    0.13
   2   6  13    0.18    0.26
  -2   6 -13    0.58    0.17
  -3   7  13    0.27    0.28
   3   7 -13    0.12    0.11
  -2   7  13    0.32    0.35
  -2   7  13    0.28    0.37
   2   7 -13    0.45    0.17
   1  -7 -13    0.64    0.17
   1  -7 -13    0.85    0.21
   1   7 -13    0.65    0.19
  -1   7  13    0.83    0.28
   0  -7 -13    0.23    0.14
   0   7  13    0.09    0.27
  -1  -7 -13    1.99    0.26
   1   7  13    1.23    0.32
   5   0 -14   12.32    1.24
   5   0 -14   10.02    1.10
   5   0 -14   10.67    1.18
   4   0 -14   10.52    1.12
   4   0 -14    8.19    1.02
   4   0 -14    9.08    0.97
   3   0 -14    2.53    0.41
   3   0 -14    3.70    0.56
   3   0 -14    3.84    0.54
   3   0 -14    3.80    0.47
   2   0 -14    0.24    0.30
   2   0 -14    0.85    0.31
   2   0 -14   -0.09    0.21
   1   0 -14    4.74    0.65
   1   0 -14    3.99    0.56
   1   0 -14    5.33    0.67
   0   0 -14   40.30    4.38
   0   0 -14   38.32    3.98
   0   0 -14   37.45    4.20
   0   0 -14   40.84    4.40
  -1   0 -14   60.97    6.64
  -1   0 -14   61.35    6.35
  -1   0 -14   60.31    6.02
  -1   0 -14   61.96    6.59
  -1   0 -14   53.65    5.73
  -2   0 -14    2.49    0.38
  -2   0 -14    2.36    0.40
  -2   0 -14    1.43    0.31
  -2   0 -14    2.45    0.40
  -2   0 -14    2.57    0.40
  -3   0 -14    3.09    0.43
  -3   0 -14    2.91    0.41
  -3   0 -14    2.41    0.42
  -3   0 -14    2.26    0.40
  -4   0 -14    6.64    0.80
  -4   0 -14    6.81    0.79
  -4   0 -14    6.87    0.74
   5  -1 -14    0.19    0.13
   5  -1 -14    0.25    0.13
   5  -1 -14    0.31    0.21
   5   1 -14    0.40    0.20
   5   1 -14    0.25    0.14
   5   1 -14    0.35    0.14
   4  -1 -14    2.28    0.34
   4  -1 -14    2.94    0.45
   4  -1 -14    2.17    0.34
   4   1 -14    2.40    0.35
  -4   1  14    0.43    0.51
   4   1 -14    2.96    0.44
   4   1 -14    1.99    0.32
   3  -1 -14    6.33    0.78
   3  -1 -14    4.98    0.64
   3  -1 -14    6.75    0.77
   3  -1 -14    4.21    0.62
   3   1 -14    6.50    0.76
   3   1 -14    5.05    0.64
   3   1 -14    5.02    0.64
   2  -1 -14   33.70    4.19
   2  -1 -14   37.97    4.03
   2  -1 -14   37.48    3.70
   2  -1 -14   40.21    4.22
   2   1 -14   36.65    3.70
   1  -1 -14   24.10    2.66
   1  -1 -14   23.72    2.94
   1  -1 -14   27.19    2.82
   1  -1 -14   26.01    2.58
   1  -1 -14   27.56    2.95
   0  -1 -14    5.17    0.69
   0  -1 -14    5.56    0.70
   0  -1 -14    5.21    0.68
   0  -1 -14    5.25    0.64
   0  -1 -14    5.46    0.72
  -1  -1 -14    4.49    0.57
  -1  -1 -14    4.07    0.53
  -1  -1 -14    3.78    0.57
  -1  -1 -14    3.42    0.47
  -1  -1 -14    3.62    0.55
  -1  -1 -14    4.27    0.56
  -1   1 -14    3.82    0.47
  -1   1 -14    4.39    0.56
  -1   1 -14    4.55    0.53
  -2  -1 -14    7.72    0.93
  -2  -1 -14    7.57    0.92
  -2  -1 -14    8.12    0.97
  -2  -1 -14    8.16    1.01
  -2  -1 -14    6.85    0.82
  -2  -1 -14    8.23    0.91
  -2   1 -14    8.74    0.91
  -2   1 -14    6.08    0.81
  -2   1 -14    8.33    0.99
  -2   1 -14    7.26    0.93
  -3  -1 -14   13.04    1.39
  -3  -1 -14   12.88    1.47
  -3  -1 -14   12.08    1.52
  -3  -1 -14   12.66    1.46
  -3  -1 -14   12.20    1.51
  -3   1 -14   13.95    1.51
  -3   1 -14   14.05    1.40
  -3   1 -14   13.18    1.47
  -4  -1 -14    2.92    0.34
  -4  -1 -14    2.44    0.36
  -4  -1 -14    2.87    0.37
  -4   1 -14    3.12    0.35
  -4   1 -14    2.38    0.36
  -4   1 -14    2.31    0.36
   5  -2 -14    6.44    0.71
   5  -2 -14    6.62    0.76
   5   2 -14    6.31    0.71
   5   2 -14    5.85    0.66
   4  -2 -14    8.18    0.92
   4  -2 -14    8.08    0.86
   4  -2 -14    9.23    1.02
   4   2 -14    7.42    0.92
   4   2 -14    7.73    0.87
   3  -2 -14    0.21    0.26
   3  -2 -14    0.18    0.26
   3  -2 -14    0.37    0.17
   3  -2 -14    0.13    0.19
   3   2 -14    0.34    0.16
   3   2 -14    0.43    0.22
   2  -2 -14    0.76    0.32
   2  -2 -14    1.11    0.32
   2  -2 -14    1.09    0.32
   2  -2 -14    1.00    0.25
   2   2 -14    1.57    0.29
   2   2 -14    0.96    0.21
   1  -2 -14    6.48    0.85
   1  -2 -14    7.00    0.84
   1  -2 -14    6.92    0.76
   1  -2 -14    6.17    0.75
   1  -2 -14    5.70    0.81
   0  -2 -14   26.76    3.15
   0  -2 -14   28.59    3.02
   0  -2 -14   27.77    2.87
   0  -2 -14   26.51    3.02
   0  -2 -14   25.43    2.77
   0  -2 -14   31.98    3.17
  -1  -2 -14   25.41    2.58
  -1  -2 -14   25.24    2.69
  -1  -2 -14   24.60    2.70
  -1  -2 -14   21.31    2.31
  -1  -2 -14   24.03    2.45
  -1  -2 -14   24.80    2.58
  -1   2 -14   20.94    2.30
  -2  -2 -14    0.39    0.25
  -2  -2 -14    0.84    0.28
  -2  -2 -14    0.81    0.26
  -2  -2 -14    0.37    0.25
  -2  -2 -14    0.70    0.22
  -2  -2 -14    0.96    0.26
  -2   2 -14    0.47    0.20
  -2   2 -14    0.49    0.27
  -2   2 -14    1.03    0.29
  -3  -2 -14    1.04    0.26
  -3  -2 -14    0.99    0.28
  -3  -2 -14    1.24    0.27
  -3  -2 -14    0.92    0.30
  -3  -2 -14    1.84    0.31
  -3   2 -14    1.41    0.29
  -3   2 -14    1.69    0.31
  -3   2 -14    1.37    0.27
   5  -3 -14   -0.07    0.12
   5  -3 -14    0.18    0.11
   5   3 -14    0.19    0.13
   5   3 -14    0.31    0.12
  -5   3  14   -0.06    0.27
   4  -3 -14   -0.04    0.14
   4  -3 -14    0.03    0.14
   4  -3 -14    0.02    0.22
   4   3 -14    0.26    0.18
   4   3 -14   -0.16    0.14
  -4   3  14    0.09    0.41
   3  -3 -14    6.15    0.72
   3  -3 -14    6.39    0.74
   3  -3 -14    6.19    0.69
   3  -3 -14    5.63    0.81
   3  -3 -14    5.81    0.78
   3   3 -14    5.90    0.69
   3   3 -14    5.78    0.73
   2  -3 -14   22.44    2.42
   2  -3 -14   21.30    2.29
   2  -3 -14   23.05    2.22
   2  -3 -14   21.76    2.53
   2   3 -14   21.37    2.37
   1  -3 -14    6.37    0.87
   1  -3 -14    6.36    0.85
   1  -3 -14    7.24    0.81
   1  -3 -14    7.38    0.78
   1  -3 -14    7.03    0.90
   0  -3 -14    1.25    0.31
   0  -3 -14    0.65    0.26
   0  -3 -14    1.24    0.26
   0  -3 -14    0.84    0.21
   0  -3 -14    1.39    0.31
   0  -3 -14    1.26    0.30
  -1  -3 -14    0.07    0.17
  -1  -3 -14    0.12    0.24
  -1  -3 -14   -0.25    0.19
  -1  -3 -14    0.20    0.21
  -1  -3 -14    0.58    0.26
  -1   3 -14    0.11    0.18
  -2  -3 -14    2.99    0.41
  -2  -3 -14    2.25    0.37
  -2  -3 -14    2.10    0.39
  -2  -3 -14    2.75    0.41
  -2  -3 -14    1.90    0.32
  -2  -3 -14    3.33    0.43
  -2   3 -14    1.94    0.32
  -3  -3 -14    2.79    0.39
  -3  -3 -14    2.71    0.42
  -3  -3 -14    2.73    0.41
  -3   3 -14    2.87    0.40
  -3   3 -14    3.06    0.39
   5  -4 -14    1.66    0.23
   5   4 -14    2.00    0.25
   4  -4 -14    2.85    0.34
   4  -4 -14    2.45    0.34
  -4   4  14    0.78    0.48
  -4   4  14    1.06    0.48
  -4   4  14    1.38    0.47
   4   4 -14    2.47    0.33
   4   4 -14    2.59    0.32
  -4   4  14    1.96    0.48
   3  -4 -14    0.25    0.22
   3  -4 -14    0.32    0.17
   3  -4 -14    0.67    0.24
   3  -4 -14    0.82    0.20
   3  -4 -14    0.25    0.23
   3   4 -14    0.43    0.19
   3   4 -14    0.05    0.17
   3   4 -14    0.74    0.15
   2  -4 -14    0.61    0.25
   2  -4 -14    0.90    0.28
   2  -4 -14    0.68    0.22
   2  -4 -14    0.82    0.29
   2   4 -14    0.78    0.18
   2   4 -14    0.97    0.22
   1  -4 -14    1.23    0.27
   1  -4 -14    1.04    0.29
   1  -4 -14    1.55    0.32
   1  -4 -14    0.60    0.30
   1   4 -14    1.20    0.22
   0  -4 -14    7.05    0.75
   0  -4 -14    6.62    0.90
   0  -4 -14    7.05    0.79
   0  -4 -14    7.18    0.82
   0  -4 -14    7.40    0.87
   0  -4 -14    6.74    0.89
  -1  -4 -14    4.24    0.58
  -1  -4 -14    3.87    0.59
  -1  -4 -14    4.44    0.57
  -1  -4 -14    4.62    0.62
  -1  -4 -14    4.31    0.55
  -1  -4 -14    4.67    0.52
  -2  -4 -14    2.98    0.43
  -2  -4 -14    2.31    0.41
  -2  -4 -14    2.77    0.41
  -2  -4 -14    2.69    0.39
  -3  -4 -14    0.33    0.18
  -3  -4 -14    0.50    0.18
   4  -5 -14    2.21    0.28
  -4   5  14    1.29    0.39
  -4   5  14    1.11    0.38
   4   5 -14    2.80    0.30
  -4   5  14    1.16    0.40
   3  -5 -14    1.68    0.26
   3  -5 -14    1.54    0.31
   3  -5 -14    1.52    0.29
  -3   5  14    1.46    0.49
  -3   5  14    1.53    0.49
   3   5 -14    2.61    0.32
   2  -5 -14    3.36    0.48
   2  -5 -14    3.15    0.44
   2  -5 -14    3.49    0.52
   2  -5 -14    3.26    0.48
   2   5 -14    3.60    0.48
   2   5 -14    3.88    0.40
   1  -5 -14    0.88    0.24
   1  -5 -14    0.77    0.24
   1  -5 -14    0.51    0.25
   1  -5 -14    0.84    0.29
   1   5 -14    0.76    0.19
   0  -5 -14   -0.01    0.19
   0  -5 -14   -0.16    0.23
   0  -5 -14   -0.12    0.24
   0  -5 -14    0.21    0.21
   0  -5 -14    0.10    0.18
   0   5 -14    0.03    0.16
  -1  -5 -14    0.44    0.21
  -1  -5 -14    0.38    0.23
  -1  -5 -14    0.88    0.26
  -1  -5 -14    0.24    0.18
  -1  -5 -14    1.02    0.23
  -1   5 -14    0.50    0.19
  -2  -5 -14    1.87    0.31
  -3   6  14    0.26    0.36
  -3   6  14    0.69    0.37
   3   6 -14    0.66    0.17
   2  -6 -14   -0.05    0.11
   2  -6 -14    0.12    0.19
   2   6 -14    0.18    0.16
   1  -6 -14    0.40    0.23
   1  -6 -14    0.25    0.16
   1   6 -14    0.54    0.19
  -1   6  14    0.10    0.30
   0  -6 -14    1.50    0.30
   0  -6 -14    1.92    0.29
   0   6  14    1.23    0.39
  -1  -6 -14    2.44    0.34
  -1  -6 -14    3.01    0.34
   1   6  14    1.63    0.43
   2   6  14    2.62    0.41
  -2   7  14    1.05    0.36
   2   7 -14    1.37    0.21
   1   7 -14    0.46    0.15
  -1   7  14    1.11    0.34
   0  -7 -14    0.51    0.14
   0   7  14    0.15    0.22
   5   0 -15    0.07    0.17
   5   0 -15    0.08    0.11
   5   0 -15    0.09    0.12
   4   0 -15    0.27    0.26
   4   0 -15   -0.10    0.13
   4   0 -15   -0.03    0.17
   3   0 -15    0.27    0.30
   3   0 -15   -0.03    0.19
   3   0 -15    0.06    0.14
   2   0 -15    0.14    0.20
   2   0 -15    0.29    0.29
   2   0 -15   -0.02    0.26
   1   0 -15    0.25    0.26
   1   0 -15    0.23    0.29
   0   0 -15    0.08    0.23
   0   0 -15    0.06    0.24
   0   0 -15   -0.12    0.23
   0   0 -15   -0.05    0.23
  -1   0 -15    0.28    0.27
  -1   0 -15   -0.04    0.24
  -1   0 -15   -0.18    0.15
  -1   0 -15    0.17    0.24
  -1   0 -15   -0.08    0.21
  -2   0 -15   -0.17    0.23
  -2   0 -15   -0.28    0.20
  -2   0 -15   -0.23    0.23
  -2   0 -15   -0.05    0.26
  -2   0 -15    0.13    0.17
  -3   0 -15   -0.02    0.20
  -3   0 -15    0.35    0.22
  -3   0 -15    0.05    0.20
   5  -1 -15    0.45    0.19
  -5  -1  15   -0.08    0.27
   5  -1 -15    0.56    0.15
   5  -1 -15    0.66    0.14
   5   1 -15    0.84    0.15
   5   1 -15    0.71    0.15
   4  -1 -15    0.21    0.15
   4  -1 -15    0.31    0.25
   4  -1 -15    0.09    0.16
  -4   1  15    0.10    0.40
   4   1 -15    0.10    0.14
   4   1 -15    0.15    0.26
   4   1 -15   -0.09    0.17
   3  -1 -15    0.06    0.26
   3  -1 -15    0.08    0.15
   3  -1 -15    0.06    0.20
   3  -1 -15    0.07    0.27
   3   1 -15    0.05    0.19
   3   1 -15   -0.02    0.13
   2  -1 -15    0.42    0.28
   2  -1 -15    0.46    0.21
   2  -1 -15    0.56    0.29
   2   1 -15    0.42    0.21
   1  -1 -15    0.97    0.30
   1  -1 -15    0.57    0.27
   1  -1 -15    0.81    0.28
   1  -1 -15    0.23    0.19
   1  -1 -15    0.43    0.26
   0  -1 -15   -0.07    0.22
   0  -1 -15    0.09    0.24
   0  -1 -15    0.12    0.22
   0  -1 -15   -0.04    0.25
   0  -1 -15    0.14    0.24
  -1  -1 -15    1.78    0.35
  -1  -1 -15    1.51    0.27
  -1  -1 -15    1.93    0.36
  -1  -1 -15    1.90    0.34
  -1  -1 -15    2.05    0.35
  -1  -1 -15    1.59    0.35
  -1   1 -15    1.55    0.33
  -1   1 -15    2.27    0.36
  -1   1 -15    1.10    0.25
  -2  -1 -15    0.72    0.21
  -2  -1 -15    1.00    0.29
  -2  -1 -15    0.64    0.29
  -2  -1 -15    0.96    0.28
  -2  -1 -15    0.76    0.27
  -2  -1 -15    0.61    0.26
  -2   1 -15    1.36    0.29
  -2   1 -15    1.41    0.29
  -2   1 -15    0.95    0.21
  -2   1 -15    1.24    0.31
  -3  -1 -15   -0.09    0.19
  -3  -1 -15    0.20    0.23
  -3  -1 -15    0.16    0.20
  -3   1 -15   -0.16    0.22
  -3   1 -15   -0.11    0.18
  -3   1 -15   -0.07    0.20
   5  -2 -15    0.12    0.14
   5  -2 -15    0.17    0.11
   5   2 -15    0.20    0.12
   5   2 -15    0.11    0.11
   4  -2 -15    0.42    0.16
   4  -2 -15    0.46    0.18
   4  -2 -15    0.86    0.26
   4   2 -15    0.45    0.20
   4   2 -15    0.55    0.17
  -4   2  15   -0.36    0.41
   3  -2 -15   -0.03    0.15
   3  -2 -15    0.38    0.26
   3  -2 -15    0.07    0.24
   3  -2 -15    0.19    0.19
   3   2 -15    0.17    0.13
   3   2 -15   -0.09    0.19
   2  -2 -15    3.89    0.51
   2  -2 -15    3.66    0.57
   2  -2 -15    3.93    0.57
   2  -2 -15    3.45    0.49
   1  -2 -15    0.12    0.23
   1  -2 -15    0.23    0.18
   1  -2 -15    0.22    0.25
   1  -2 -15    0.48    0.26
   1  -2 -15    0.20    0.24
   0  -2 -15    1.06    0.31
   0  -2 -15    1.50    0.32
   0  -2 -15    1.91    0.34
   0  -2 -15    1.09    0.26
   0  -2 -15    1.24    0.31
  -1  -2 -15    0.47    0.26
  -1  -2 -15    0.50    0.19
  -1  -2 -15    1.32    0.32
  -1  -2 -15    1.23    0.29
  -1  -2 -15    0.71    0.27
  -1  -2 -15    1.02    0.29
  -2  -2 -15    0.48    0.24
  -2  -2 -15    0.11    0.26
  -2  -2 -15    0.42    0.26
  -2  -2 -15    0.75    0.24
  -2  -2 -15    0.65    0.25
  -2   2 -15    0.34    0.24
  -2   2 -15   -0.32    0.25
  -3  -2 -15    0.47    0.20
  -3  -2 -15    0.19    0.22
  -3  -2 -15    0.37    0.19
  -3  -2 -15    0.46    0.20
  -3   2 -15    0.25    0.20
  -3   2 -15    0.43    0.22
   5  -3 -15    2.03    0.26
   5   3 -15    2.10    0.27
   4  -3 -15    0.12    0.14
   4  -3 -15    0.14    0.14
   4  -3 -15    0.18    0.19
   4   3 -15    0.23    0.15
   4   3 -15    0.28    0.15
  -4   3  15    0.12    0.39
   3  -3 -15    0.74    0.27
   3  -3 -15    0.93    0.27
   3  -3 -15    0.99    0.23
   3  -3 -15    1.05    0.28
   3   3 -15    0.91    0.21
   3   3 -15    0.86    0.23
   2  -3 -15    0.97    0.29
   2  -3 -15    0.98    0.29
   2  -3 -15    1.01    0.29
   2   3 -15    0.86    0.23
   1  -3 -15    0.73    0.25
   1  -3 -15    0.50    0.26
   1  -3 -15    0.40    0.24
   1  -3 -15    0.35    0.26
   1  -3 -15    0.50    0.21
   0  -3 -15    0.44    0.25
   0  -3 -15    0.20    0.22
   0  -3 -15    0.13    0.23
   0  -3 -15    0.43    0.26
   0  -3 -15    0.46    0.20
  -1  -3 -15    7.20    0.84
  -1  -3 -15    6.59    0.76
  -1  -3 -15    5.82    0.81
  -1  -3 -15    5.44    0.69
  -1  -3 -15    7.38    0.83
  -2  -3 -15    2.85    0.42
  -2  -3 -15    2.28    0.39
  -2  -3 -15    3.10    0.44
  -2  -3 -15    2.64    0.43
  -3  -3 -15    0.35    0.18
  -3  -3 -15    0.08    0.17
  -3  -3 -15    0.37    0.18
   4  -4 -15    0.07    0.15
   4  -4 -15    0.29    0.11
   4  -4 -15    0.30    0.13
   4   4 -15    0.14    0.13
  -4   4  15    0.02    0.32
  -4   4  15   -0.28    0.33
   4   4 -15    0.33    0.14
   3  -4 -15   -0.14    0.19
   3  -4 -15   -0.06    0.14
   3  -4 -15   -0.05    0.19
   3  -4 -15    0.20    0.19
   3   4 -15   -0.08    0.14
  -3   4  15   -0.55    0.41
   2  -4 -15    0.26    0.22
   2  -4 -15    0.20    0.21
   2  -4 -15    0.14    0.17
   2  -4 -15    0.21    0.23
   2   4 -15    0.25    0.16
   1  -4 -15    1.81    0.33
   1  -4 -15    1.29    0.34
   1  -4 -15    1.20    0.31
   1  -4 -15    1.62    0.33
   1  -4 -15    1.92    0.31
   0  -4 -15    1.17    0.30
   0  -4 -15    0.73    0.25
   0  -4 -15    1.06    0.30
   0  -4 -15    1.10    0.28
   0  -4 -15    1.57    0.30
  -1  -4 -15    0.55    0.24
  -1  -4 -15    0.61    0.21
  -1  -4 -15    0.62    0.26
  -1  -4 -15    0.88    0.26
  -1  -4 -15    0.50    0.22
  -2  -4 -15    0.98    0.24
  -2  -4 -15    0.94    0.25
  -2  -4 -15    1.02    0.25
  -4   5  15    0.04    0.26
   4   5 -15    0.27    0.11
   3  -5 -15    1.15    0.22
   3  -5 -15    0.95    0.18
  -3   5  15    2.02    0.46
   3   5 -15    1.26    0.22
  -3   5  15    0.69    0.41
   2  -5 -15   -0.05    0.20
   2  -5 -15    0.17    0.15
   2  -5 -15   -0.10    0.17
   2  -5 -15    0.15    0.18
   2   5 -15    0.08    0.15
   1  -5 -15    1.07    0.24
   1  -5 -15    1.32    0.28
   1  -5 -15    0.83    0.25
   1  -5 -15    0.45    0.23
   1   5 -15    0.87    0.19
   0  -5 -15    0.58    0.24
   0  -5 -15    0.49    0.21
   0  -5 -15    0.23    0.19
   0  -5 -15    0.13    0.19
   0   5  15   -0.53    0.29
  -1  -5 -15    2.41    0.32
  -1  -5 -15    1.90    0.33
  -1  -5 -15    1.88    0.35
  -1  -5 -15    2.28    0.35
  -2  -5 -15    2.40    0.34
  -3   6  15    0.33    0.29
  -3   6  15   -0.22    0.27
   3   6 -15   -0.01    0.09
  -3   6  15    0.23    0.29
   2  -6 -15    1.60    0.25
   2  -6 -15    1.48    0.22
  -2   6  15    0.76    0.42
   2   6 -15    1.64    0.24
   1  -6 -15    0.53    0.17
   1  -6 -15    0.65    0.21
   0  -6 -15    0.21    0.15
   0  -6 -15    0.13    0.18
   0   6  15    0.14    0.26
   1   6  15    0.71    0.25
   5   0 -16    4.08    0.46
   5   0 -16    3.26    0.41
   4   0 -16    5.58    0.69
   4   0 -16    5.22    0.60
   4   0 -16    5.25    0.63
   3   0 -16    0.94    0.32
   3   0 -16    0.58    0.17
   3   0 -16    0.72    0.22
   2   0 -16    3.45    0.47
   2   0 -16    3.85    0.55
   1   0 -16    4.73    0.65
   0   0 -16    5.38    0.71
   0   0 -16    4.69    0.62
   0   0 -16    5.41    0.69
  -1   0 -16    6.13    0.67
  -1   0 -16    6.03    0.73
  -1   0 -16    4.90    0.69
  -1   0 -16    4.88    0.72
  -2   0 -16   17.22    1.72
  -2   0 -16   17.11    1.88
  -2   0 -16   16.87    1.81
  -2   0 -16   14.29    1.86
  -3   0 -16    2.65    0.40
  -3   0 -16    2.94    0.38
  -3   0 -16    3.07    0.41
   5  -1 -16    0.13    0.09
   5  -1 -16    0.08    0.13
   5   1 -16   -0.04    0.08
   4  -1 -16    0.27    0.15
   4  -1 -16   -0.05    0.22
   4  -1 -16   -0.05    0.12
   4   1 -16    0.02    0.11
   4   1 -16    0.15    0.22
   4   1 -16   -0.02    0.15
  -4   1  16   -0.39    0.36
   3  -1 -16    3.10    0.38
   3  -1 -16    2.55    0.43
   3  -1 -16    2.37    0.33
   3  -1 -16    2.66    0.44
   3   1 -16    1.97    0.32
   2  -1 -16   21.24    2.12
   2  -1 -16   24.22    2.33
   2  -1 -16   21.07    2.42
   2   1 -16   18.37    2.10
   1  -1 -16    4.34    0.56
   1  -1 -16    4.20    0.51
   1  -1 -16    2.55    0.45
   1  -1 -16    4.76    0.59
   0  -1 -16    4.69    0.63
   0  -1 -16    4.70    0.64
   0  -1 -16    4.75    0.63
   0  -1 -16    4.03    0.57
  -1  -1 -16    0.06    0.26
  -1  -1 -16    0.45    0.18
  -1  -1 -16    0.71    0.26
  -1  -1 -16    0.51    0.27
  -1  -1 -16    0.57    0.26
  -1  -1 -16    0.35    0.26
  -1   1 -16    0.50    0.28
  -2  -1 -16    0.76    0.28
  -2  -1 -16    0.73    0.27
  -2  -1 -16    1.93    0.30
  -2  -1 -16    0.67    0.25
  -2  -1 -16    0.58    0.26
  -2   1 -16    0.52    0.25
  -2   1 -16    0.97    0.28
  -2   1 -16    1.33    0.28
  -3  -1 -16    1.61    0.28
  -3  -1 -16    1.25    0.26
  -3  -1 -16    1.70    0.29
  -3   1 -16    1.75    0.30
  -3   1 -16    1.73    0.27
  -3   1 -16    1.92    0.29
   5  -2 -16    1.96    0.25
   5   2 -16    1.89    0.25
   4  -2 -16    4.27    0.52
   4  -2 -16    4.50    0.59
   4  -2 -16    5.09    0.57
   4   2 -16    4.74    0.54
   4   2 -16    4.57    0.54
   3  -2 -16    1.32    0.32
   3  -2 -16    1.49    0.34
   3  -2 -16    1.48    0.27
   3   2 -16    1.18    0.25
   3   2 -16    1.39    0.23
   2  -2 -16    2.27    0.36
   2  -2 -16    1.91    0.38
   2  -2 -16    1.90    0.32
   2  -2 -16    2.09    0.39
   1  -2 -16    0.20    0.17
   1  -2 -16    0.36    0.25
   1  -2 -16   -0.02    0.23
   1  -2 -16    0.36    0.24
   1  -2 -16    0.28    0.24
   0  -2 -16    7.25    0.95
   0  -2 -16    7.84    0.95
   0  -2 -16    7.11    0.96
   0  -2 -16    8.01    0.87
  -1  -2 -16    6.98    0.76
  -1  -2 -16    6.20    0.81
  -1  -2 -16    5.97    0.82
  -1  -2 -16    6.08    0.80
  -2  -2 -16    5.10    0.74
  -2  -2 -16    6.64    0.79
  -2  -2 -16    5.72    0.71
  -2  -2 -16    6.60    0.71
  -2  -2 -16    5.23    0.72
  -3  -2 -16    0.77    0.20
   4  -3 -16    0.17    0.16
   4  -3 -16   -0.01    0.11
   4  -3 -16   -0.02    0.12
  -4   3  16    0.10    0.33
   4   3 -16    0.03    0.11
   4   3 -16   -0.03    0.11
   3  -3 -16    2.18    0.33
   3  -3 -16    2.50    0.35
   3  -3 -16    2.63    0.40
   3  -3 -16    2.49    0.39
   3   3 -16    2.18    0.32
   3   3 -16    2.09    0.31
   2  -3 -16   17.38    1.87
   2  -3 -16   16.97    1.71
   2  -3 -16   15.90    1.76
   1  -3 -16    6.97    1.02
   1  -3 -16    8.96    1.10
   1  -3 -16    7.96    0.89
   1  -3 -16    9.20    1.00
   1  -3 -16    8.41    0.97
   0  -3 -16    1.76    0.37
   0  -3 -16    1.68    0.36
   0  -3 -16    1.98    0.36
   0  -3 -16    1.43    0.29
   0  -3 -16    2.66    0.37
  -1  -3 -16   -0.09    0.22
  -1  -3 -16   -0.15    0.22
  -1  -3 -16    0.30    0.21
  -1  -3 -16    0.25    0.23
  -2  -3 -16    0.00    0.19
  -2  -3 -16    0.03    0.18
  -2  -3 -16    0.12    0.20
   4   4 -16    2.33    0.25
  -4   4  16    0.01    0.34
   3  -4 -16    0.85    0.22
   3  -4 -16    0.65    0.17
   3  -4 -16    1.05    0.21
  -3   4  16    0.02    0.41
   3   4 -16    0.84    0.18
   2  -4 -16    0.14    0.19
   2  -4 -16    0.18    0.16
   2  -4 -16   -0.03    0.21
   2  -4 -16    0.18    0.20
   2   4 -16    0.24    0.15
   1  -4 -16    1.74    0.33
   1  -4 -16    2.21    0.35
   1  -4 -16    1.43    0.29
   1  -4 -16    1.43    0.32
   0  -4 -16    3.21    0.45
   0  -4 -16    2.72    0.45
   0  -4 -16    2.46    0.39
   0  -4 -16    3.33    0.44
   0  -4 -16    2.92    0.46
  -1  -4 -16    6.73    0.78
  -1  -4 -16    5.25    0.69
  -1  -4 -16    5.63    0.77
  -1  -4 -16    7.21    0.78
  -2  -4 -16    1.16    0.23
  -2  -4 -16    0.94    0.23
  -2  -4 -16    1.65    0.25
  -3   5  16    0.33    0.34
   3   5 -16    0.98    0.16
  -3   5  16    0.05    0.34
   2  -5 -16    1.19    0.25
   2  -5 -16    1.18    0.23
   2  -5 -16    1.21    0.21
   2   5 -16    1.28    0.22
   1  -5 -16    3.82    0.50
   1  -5 -16    3.81    0.47
   1  -5 -16    4.02    0.49
   0  -5 -16    1.67    0.30
   0  -5 -16    2.66    0.33
   0  -5 -16    2.22    0.30
   0   5  16    0.52    0.36
  -1  -5 -16    0.66    0.19
  -1  -5 -16    0.58    0.19
  -1  -5 -16    0.84    0.20
   1   5  16    0.38    0.26
  -2   6  16    0.64    0.31
  -2   6  16    0.10    0.31
   1  -6 -16    0.26    0.15
   4   0 -17    0.23    0.12
   4   0 -17    0.19    0.13
   4   0 -17    0.02    0.18
   3   0 -17    0.04    0.15
   3   0 -17    0.11    0.26
   2   0 -17   -0.15    0.15
   2   0 -17    0.12    0.27
  -1   0 -17   -0.33    0.22
  -1   0 -17    0.04    0.23
  -1   0 -17    0.00    0.25
  -2   0 -17   -0.11    0.20
  -2   0 -17   -0.02    0.20
  -2   0 -17    0.22    0.22
   4  -1 -17    0.01    0.17
   4  -1 -17    0.15    0.12
   4  -1 -17   -0.04    0.11
   4   1 -17   -0.09    0.10
   4   1 -17    0.12    0.12
   3  -1 -17    0.29    0.22
   3  -1 -17   -0.03    0.15
   3  -1 -17    0.22    0.25
   3   1 -17   -0.11    0.15
   3   1 -17   -0.03    0.11
   2  -1 -17    0.97    0.29
   2  -1 -17    0.20    0.24
   2  -1 -17    0.48    0.19
   1  -1 -17    0.22    0.24
   1  -1 -17    0.25    0.26
   1  -1 -17   -0.08    0.15
   1  -1 -17    0.13    0.23
   0  -1 -17    0.98    0.29
   0  -1 -17    0.74    0.28
   0  -1 -17    0.44    0.25
   0  -1 -17    0.49    0.27
  -1  -1 -17    0.28    0.25
  -1  -1 -17    0.51    0.25
  -1  -1 -17    0.43    0.25
  -1  -1 -17    0.12    0.22
  -2  -1 -17    0.83    0.25
  -2  -1 -17    0.46    0.23
  -2  -1 -17    0.93    0.24
  -2   1 -17    0.50    0.24
  -2   1 -17    0.59    0.22
   4  -2 -17    0.70    0.14
   4  -2 -17    0.59    0.14
   4  -2 -17    0.48    0.19
   4   2 -17    0.58    0.13
   4   2 -17    0.32    0.13
   3  -2 -17    0.06    0.15
   3  -2 -17    0.06    0.19
   3  -2 -17    0.38    0.23
   3   2 -17   -0.09    0.11
   3   2 -17    0.12    0.14
   2  -2 -17   -0.03    0.16
   2  -2 -17    0.14    0.22
   2  -2 -17    0.43    0.23
   2  -2 -17    0.42    0.26
   1  -2 -17    1.44    0.27
   1  -2 -17    1.79    0.33
   1  -2 -17    1.87    0.36
   1  -2 -17    1.59    0.34
   1  -2 -17    2.02    0.37
   0  -2 -17    1.66    0.34
   0  -2 -17    1.91    0.37
   0  -2 -17    1.24    0.34
   0  -2 -17    2.86    0.39
  -1  -2 -17    0.07    0.22
  -1  -2 -17    0.71    0.25
  -1  -2 -17    0.12    0.20
  -1  -2 -17    0.23    0.24
  -2  -2 -17    0.68    0.23
  -2  -2 -17    1.24    0.25
  -2  -2 -17    1.37    0.26
   4  -3 -17   -0.10    0.12
   4   3 -17    0.09    0.09
   3  -3 -17    0.43    0.17
   3  -3 -17    0.24    0.15
   3  -3 -17    0.46    0.21
   3   3 -17    0.21    0.13
   2  -3 -17    0.18    0.21
   2  -3 -17    0.37    0.22
   2  -3 -17    0.19    0.17
   2  -3 -17    0.21    0.21
   1  -3 -17    0.64    0.25
   1  -3 -17    0.40    0.17
   1  -3 -17    0.35    0.24
   1  -3 -17    0.60    0.23
   1  -3 -17    0.37    0.24
   0  -3 -17    1.81    0.35
   0  -3 -17    1.52    0.33
   0  -3 -17    1.99    0.36
   0  -3 -17    1.49    0.27
   0  -3 -17    1.93    0.34
  -1  -3 -17    1.32    0.31
  -1  -3 -17    1.67    0.31
  -1  -3 -17    2.08    0.34
  -2  -3 -17    1.33    0.26
  -2  -3 -17    1.22    0.24
  -2  -3 -17    1.65    0.27
   3  -4 -17    0.06    0.14
   3  -4 -17    0.02    0.11
  -3   4  17   -0.63    0.31
  -3   4  17   -0.99    0.31
   3   4 -17    0.14    0.10
   2  -4 -17    0.23    0.15
   2  -4 -17    0.00    0.17
   2  -4 -17    0.02    0.18
   1  -4 -17    5.10    0.55
   1  -4 -17    5.02    0.53
   1  -4 -17    3.45    0.58
   1  -4 -17    4.30    0.57
   0  -4 -17    2.11    0.35
   0  -4 -17    2.26    0.35
   0  -4 -17    1.77    0.32
   0  -4 -17    1.78    0.29
  -1  -4 -17    0.61    0.19
  -1  -4 -17   -0.06    0.17
  -1  -4 -17    0.19    0.18
   2  -5 -17    0.13    0.15
   2  -5 -17    0.18    0.14
   1  -5 -17    0.22    0.14
   1  -5 -17    0.15    0.17
   1  -5 -17   -0.07    0.14
   0  -5 -17    0.86    0.19
   0  -5 -17    0.48    0.18
   4   0 -18    1.84    0.24
   3   0 -18    0.74    0.25
   2   0 -18    0.99    0.20
  -1   0 -18    0.00    0.21
  -1   0 -18    0.25    0.22
  -2   0 -18    5.45    0.68
   4  -1 -18    0.17    0.14
   4   1 -18    0.15    0.09
   3  -1 -18    0.81    0.25
   3  -1 -18    0.71    0.18
   3   1 -18    0.71    0.16
   2  -1 -18    0.84    0.20
   2  -1 -18    0.98    0.28
   2  -1 -18    0.78    0.25
   1  -1 -18    1.88    0.36
   1  -1 -18    1.91    0.36
   0  -1 -18    6.42    0.79
   0  -1 -18    7.01    0.78
   0  -1 -18    5.90    0.79
   0  -1 -18    6.09    0.81
  -1  -1 -18    1.95    0.32
  -1  -1 -18    1.30    0.31
  -2  -1 -18    0.18    0.17
  -2  -1 -18    0.26    0.17
   3  -2 -18    3.10    0.43
   3  -2 -18    3.09    0.37
   2  -2 -18    2.79    0.44
   2  -2 -18    2.75    0.37
   2  -2 -18    3.15    0.44
   1  -2 -18    0.23    0.22
   1  -2 -18    0.10    0.20
   1  -2 -18    0.13    0.14
   1  -2 -18   -0.08    0.22
   0  -2 -18    0.10    0.22
   0  -2 -18    0.07    0.22
   0  -2 -18    0.18    0.21
   0  -2 -18    0.23    0.24
  -1  -2 -18    0.63    0.24
  -1  -2 -18    0.46    0.22
  -1  -2 -18    0.66    0.23
   3  -3 -18    0.02    0.16
   3  -3 -18    0.11    0.11
   2  -3 -18    0.92    0.25
   2  -3 -18    1.22    0.24
   2  -3 -18    1.07    0.21
   1  -3 -18    5.62    0.66
   1  -3 -18    6.26    0.73
   1  -3 -18    6.39    0.76
   0  -3 -18    4.73    0.64
   0  -3 -18    5.27    0.65
   0  -3 -18    5.11    0.60
  -1  -3 -18    0.59    0.20
  -1  -3 -18    0.41    0.20
  -1  -3 -18    0.72    0.21
   2  -4 -18    1.06    0.20
   2  -4 -18    1.56    0.24
   2  -4 -18    1.29    0.24
   1  -4 -18    0.44    0.19
   1  -4 -18    0.22    0.14
   1  -4 -18    0.49    0.19
   0  -4 -18   -0.02    0.17
   0  -4 -18    0.15    0.16
   3  -1 -19   -0.13    0.16
   2  -1 -19   -0.06    0.12
   2  -1 -19    0.40    0.21
   1  -1 -19    0.38    0.22
   0  -1 -19    0.27    0.21
   0  -1 -19    0.29    0.20
  -1  -1 -19    0.16    0.18
   3  -2 -19   -0.09    0.14
   2  -2 -19   -0.01    0.12
   2  -2 -19    0.25    0.19
   1  -2 -19    0.52    0.20
   1  -2 -19    0.08    0.21
   0  -2 -19    0.48    0.22
   0  -2 -19    0.75    0.21
   0  -2 -19    0.49    0.21
  -1  -2 -19    1.58    0.27
   2  -3 -19    0.69    0.19
   1  -3 -19    1.80    0.28
   1  -3 -19    1.55    0.29
   0  -3 -19    0.47    0.20
   0  -3 -19    0.69    0.19
   0   0   0    0.00    0.00
;
_shelx_hkl_checksum     34708
_shelx_res_file
;
TITL cu_dm15604_0m in P2(1)/c
CELL 1.54178 5.7772 8.3886 16.8717 90 99.742 90
ZERR 4 0.0005 0.0006 0.0012 0 0.006 0
LATT 1
SYMM -X,0.5+Y,0.5-Z
SFAC C H F O S
UNIT 32 28 4 8 4
L.S. 6
PLAN  -1 0 0
SIZE 0.02 0.03 0.05
TEMP 23
BOND $H
MORE -1
CONF
wpdb -1
fmap 2
acta
REM <olex2.extras>
REM <HklSrc "%.\\cu_dm15604_0m.hkl">
REM </olex2.extras>
WGHT    0.124200    0.303100
FVAR       0.19719
S1    5    0.581768    0.764620    0.958871    11.00000    0.04477    0.05354 =
         0.02941   -0.00400   -0.00458   -0.00754
F1    3    0.155358    0.678430    0.965607    11.00000    0.05896    0.09799 =
         0.04931    0.00646    0.01023   -0.01184
O1    4    0.697559    0.908288    0.943536    11.00000    0.06227    0.06293 =
         0.05194   -0.01471    0.00754   -0.02292
O2    4    0.632484    0.695219    1.037586    11.00000    0.06814    0.09462 =
         0.03284    0.01094   -0.01095   -0.00784
C1    1    0.267193    0.796020    0.929041    11.00000    0.04699    0.05391 =
         0.03022   -0.00816    0.00264   -0.00045
AFIX  13
H1    2    0.219427    0.903048    0.943076    11.00000   -1.20000
AFIX   0
C2    1    0.238726    0.772717    0.839657    11.00000    0.04524    0.03845 =
         0.02834   -0.00372   -0.00033   -0.00400
C3    1    0.053723    0.836432    0.785176    11.00000    0.05252    0.05114 =
         0.04711    0.00001   -0.00751    0.00170
AFIX  43
H3    2   -0.063199    0.896440    0.802716    11.00000   -1.20000
AFIX   0
C4    1    0.049174    0.807542    0.703653    11.00000    0.07794    0.06346 =
         0.03823    0.01026   -0.01940   -0.01289
AFIX  43
H4    2   -0.073439    0.847749    0.666110    11.00000   -1.20000
AFIX   0
C5    1    0.223749    0.720337    0.678088    11.00000    0.09181    0.06851 =
         0.02743   -0.00425   -0.00073   -0.02150
AFIX  43
H5    2    0.217811    0.702881    0.623347    11.00000   -1.20000
AFIX   0
C6    1    0.409307    0.657594    0.732464    11.00000    0.06794    0.05177 =
         0.03579   -0.01353    0.01398   -0.01425
AFIX  43
H6    2    0.527636    0.599440    0.714669    11.00000   -1.20000
AFIX   0
C7    1    0.413594    0.683967    0.814182    11.00000    0.04527    0.03350 =
         0.03127   -0.00699    0.00109   -0.00719
C8    1    0.602789    0.625192    0.880817    11.00000    0.04270    0.04324 =
         0.04476   -0.00372    0.00196    0.00183
AFIX  23
H8A   2    0.756416    0.628609    0.864930    11.00000   -1.20000
H8B   2    0.571075    0.517462    0.896920    11.00000   -1.20000
AFIX   0
HKLF 4
REM  cu_dm15604_0m in P2(1)/c
REM R1 =  0.0681 for    1206 Fo > 4sig(Fo)  and  0.0843 for all    1475 data
REM    109 parameters refined using      0 restraints
END
WGHT      0.1242      0.3031
REM Highest difference peak  0.577,  deepest hole -0.976,  1-sigma level  0.271
Q1    1   0.8778  0.9155  0.9599  11.00000  0.05    0.58
;
_shelx_res_checksum     81023
_shelxl_version_number        2.014
