# Supplementary material for: Crystal structure of 1-fluoro-1,3-di­hydro­benzo[c]thio­phene 2,2-dioxide
Source: Acta Crystallogr E Crystallogr Commun. 2015 Sep 12;71(Pt 10):o749. doi: 10.1107/S2056989015016357 (PMC4647347; doi:10.1107/S2056989015016357)
Supplement: Supplementary file 2 [file e-71-0o749-Isup2.hkl]

data_I                                                                          
_shelx_title ' cu_dm15604_0m in P2(1)/c'                                        
_shelx_refln_list_code          4                                               
_shelx_F_calc_maximum      167.69                                               
_exptl_crystal_F_000       384.00                                               
_reflns_d_resolution_high  0.8223                                               
                                                                                
loop_                                                                           
 _space_group_symop_operation_xyz                                               
 'x, y, z'                                                                      
 '-x, y+1/2, -z+1/2'                                                            
 '-x, -y, -z'                                                                   
 'x, -y-1/2, z-1/2'                                                             
                                                                                
_cell_length_a     5.7772                                                       
_cell_length_b     8.3886                                                       
_cell_length_c    16.8717                                                       
_cell_angle_alpha  90.000                                                       
_cell_angle_beta   99.742                                                       
_cell_angle_gamma  90.000                                                       
                                                                                
_shelx_F_squared_multiplier     1.000                                           
                                                                                
loop_                                                                           
 _refln_index_h                                                                 
 _refln_index_k                                                                 
 _refln_index_l                                                                 
 _refln_F_squared_calc                                                          
 _refln_F_squared_meas                                                          
 _refln_F_squared_sigma                                                         
 _refln_observed_status                                                         
   1   0   0       4831.09         -0.77         0.77 o                         
   3   0   0        183.99        210.91        18.26 o                         
   4   0   0        277.86        238.77        18.04 o                         
   5   0   0        504.05        452.79        26.15 o                         
   6   0   0        342.41        318.74        31.37 o                         
   1   1   0       1558.48       1327.70        92.84 o                         
   2   1   0       7212.29       5344.81       350.99 o                         
   3   1   0       1166.57        879.69        59.94 o                         
   4   1   0         87.04         79.70         5.46 o                         
   5   1   0         14.02         11.77         2.58 o                         
   6   1   0          1.97          1.97         1.60 o                         
   0   2   0      28120.30      25717.55      2579.47 o                         
   1   2   0        899.77        772.50        42.47 o                         
   2   2   0          6.36          5.25         2.19 o                         
   3   2   0         10.02          5.15         3.07 o                         
   4   2   0         94.23         97.66         6.06 o                         
   5   2   0        370.68        348.83        12.99 o                         
   6   2   0        236.99        260.50        12.27 o                         
   1   3   0       1244.88       1417.53       100.74 o                         
   2   3   0        614.38        466.25        37.71 o                         
   3   3   0       1246.32        960.21        53.47 o                         
   4   3   0        345.82        272.24        15.30 o                         
   5   3   0          1.66          1.49         2.13 o                         
   6   3   0          0.21         -0.48         1.94 o                         
   0   4   0        161.92        182.08        19.03 o                         
   1   4   0        287.24        350.76        20.78 o                         
   2   4   0          0.62         14.32         5.01 o                         
   3   4   0         35.45         34.74         7.76 o                         
   4   4   0          1.27          0.97         3.08 o                         
   5   4   0         69.23         79.31         5.61 o                         
   6   4   0         57.22         77.42         5.12 o                         
   1   5   0        123.79        132.27         8.55 o                         
   2   5   0        268.29        243.57        18.55 o                         
   3   5   0        818.10        712.92        49.81 o                         
   4   5   0         96.99         93.46         6.73 o                         
   5   5   0         13.40         13.14         3.23 o                         
   0   6   0         13.62         11.20         3.21 o                         
   1   6   0        260.01        263.56        15.78 o                         
   2   6   0         46.96         59.05         8.89 o                         
   3   6   0          0.85          0.95         2.53 o                         
   4   6   0          0.93         -0.37         3.99 o                         
   5   6   0          3.66          7.93         2.81 o                         
   1   7   0        269.11        281.35        14.16 o                         
   2   7   0        155.99        151.25        12.66 o                         
   3   7   0        292.56        286.65        14.29 o                         
   4   7   0         32.53         41.60         4.01 o                         
   0   8   0          1.08          3.52         2.87 o                         
   1   8   0         69.54         82.60         7.10 o                         
   2   8   0          2.05         -1.11         2.44 o                         
   3   8   0          3.63          5.74         2.60 o                         
   4   8   0          2.33          3.34         3.34 o                         
   1   9   0         22.15         16.52         4.43 o                         
   2   9   0         23.49         31.47         4.90 o                         
   3   9   0         44.16         46.80         8.10 o                         
   0  10   0          0.18         -4.11         4.11 o                         
   1  10   0          4.79          0.26         4.11 o                         
  -6   1   1         11.08         11.27         1.80 o                         
  -5   1   1         73.13         67.05         4.13 o                         
  -4   1   1         48.65         40.43         4.59 o                         
  -3   1   1         87.14         72.19         6.69 o                         
  -2   1   1        648.92        600.42        40.30 o                         
  -1   1   1         42.32         62.36         4.76 o                         
   0   1   1          0.03         -0.26         0.43 o                         
   1   1   1         68.73         62.44         9.52 o                         
   2   1   1          9.32         22.03         3.66 o                         
   3   1   1         98.66         94.15         8.30 o                         
   4   1   1        202.72        176.08         9.71 o                         
   5   1   1         13.39         17.72         2.44 o                         
   6   1   1          2.25          0.18         1.55 o                         
  -6   2   1         54.38         49.08         3.27 o                         
  -5   2   1         38.56         40.91         2.98 o                         
  -4   2   1        174.29        135.24         7.03 o                         
  -3   2   1        125.17         86.19         7.77 o                         
  -2   2   1        259.20        206.28        19.34 o                         
  -1   2   1       1957.33       2201.93       136.42 o                         
   0   2   1          6.89         16.16         1.69 o                         
   1   2   1       2960.67       2829.33       174.95 o                         
   2   2   1        252.89        181.82        15.82 o                         
   3   2   1        126.51        110.35         9.34 o                         
   4   2   1         44.45         33.14         4.70 o                         
   5   2   1         81.03         78.77         4.10 o                         
   6   2   1         11.40         13.71         2.19 o                         
  -6   3   1         67.57         82.94         5.42 o                         
  -5   3   1         44.99         41.51         3.38 o                         
  -4   3   1          5.87          7.79         2.90 o                         
  -3   3   1         69.76         64.68         5.43 o                         
  -2   3   1        530.80        529.90        65.58 o                         
  -1   3   1          9.90         32.33         2.73 o                         
   0   3   1        295.57        273.12        16.97 o                         
   1   3   1        154.56        111.55         7.65 o                         
   2   3   1        289.76        274.34        20.59 o                         
   3   3   1         11.51         14.73         2.84 o                         
   4   3   1        859.35        728.54        31.66 o                         
   5   3   1          0.22          6.21         2.55 o                         
   6   3   1          6.78          7.73         2.27 o                         
  -6   4   1          1.76          4.89         2.17 o                         
  -5   4   1         10.88         14.90         2.87 o                         
  -4   4   1        492.39        447.61        20.14 o                         
  -3   4   1        150.87        150.37        14.65 o                         
  -2   4   1         65.80         82.84         7.27 o                         
  -1   4   1       1095.56       1481.68        85.01 o                         
   0   4   1          2.81          2.83         1.45 o                         
   1   4   1         74.64         95.61         5.47 o                         
   2   4   1        515.37        425.55        25.66 o                         
   3   4   1        424.07        343.57        25.09 o                         
   4   4   1         69.32         65.79         4.84 o                         
   5   4   1          4.08          5.39         2.85 o                         
   6   4   1          5.11          8.79         2.06 o                         
  -6   5   1         32.26         45.78         7.20 o                         
  -5   5   1          2.50         -1.94         2.49 o                         
  -4   5   1         20.15         18.38         3.79 o                         
  -3   5   1         19.83         25.72         4.14 o                         
  -2   5   1         67.79         75.95         7.27 o                         
  -1   5   1         26.63         37.28         3.57 o                         
   0   5   1         20.41         33.42         2.74 o                         
   1   5   1        108.61         79.19         4.90 o                         
   2   5   1        296.30        255.66        19.94 o                         
   3   5   1        153.90        151.97         9.62 o                         
   4   5   1        252.37        258.12        15.00 o                         
   5   5   1         52.42         58.72         4.92 o                         
  -5   6   1          1.27         -1.11         2.49 o                         
  -4   6   1         75.03         86.37         6.61 o                         
  -3   6   1        247.89        246.43        11.72 o                         
  -2   6   1         47.27         53.20         7.33 o                         
  -1   6   1          0.18          3.50         2.42 o                         
   0   6   1         94.23        117.06         7.89 o                         
   1   6   1         44.32         60.61         5.13 o                         
   2   6   1          4.84          8.22         3.29 o                         
   3   6   1        348.69        307.30        15.46 o                         
   4   6   1         58.92         65.29         5.37 o                         
   5   6   1          3.27          7.48         2.55 o                         
  -4   7   1          1.82          3.59         2.66 o                         
  -3   7   1         14.13         16.69         3.60 o                         
  -2   7   1         31.79         39.69         4.21 o                         
  -1   7   1         76.77         84.63         5.54 o                         
   0   7   1        291.94        296.20        17.81 o                         
   1   7   1        123.88        123.16         6.45 o                         
   2   7   1          0.56         -1.13         2.53 o                         
   3   7   1         17.50         22.99         3.33 o                         
   4   7   1          3.24          0.06         4.96 o                         
  -4   8   1          1.32         -1.16         4.24 o                         
  -3   8   1         64.53         52.19         4.99 o                         
  -2   8   1         25.59         23.80         3.30 o                         
  -1   8   1         59.37         50.37         5.50 o                         
   0   8   1         43.66         38.91         3.38 o                         
   1   8   1         36.11         44.46         4.24 o                         
   2   8   1         63.83         65.39         5.35 o                         
   3   8   1         49.45         37.00         5.04 o                         
  -3   9   1          3.42          4.37         2.55 o                         
  -2   9   1          5.25          4.76         3.54 o                         
  -1   9   1         44.58         42.37         5.00 o                         
   0   9   1         89.84         85.63         6.32 o                         
   1   9   1          4.08          1.36         3.70 o                         
   2   9   1         18.14         22.99         6.30 o                         
   3   9   1          4.06          4.87         2.45 o                         
  -1  10   1          2.83          2.06         3.86 o                         
   0  10   1          3.34         -0.51         4.37 o                         
   1  10   1         25.71         27.26         5.92 o                         
  -6   0   2          1.14         -2.34         2.34 o                         
  -5   0   2         42.00         33.78         5.52 o                         
  -4   0   2        589.52        413.15        29.19 o                         
  -3   0   2        241.81        229.40        32.92 o                         
  -2   0   2       3932.75       2871.20       223.36 o                         
  -1   0   2       3065.27       2965.67       236.52 o                         
   0   0   2       2225.84       2406.76       192.41 o                         
   1   0   2       3986.59       3916.53       503.55 o                         
   2   0   2          3.39         21.09         6.43 o                         
   3   0   2        395.87        356.26        29.71 o                         
   4   0   2        155.65        124.46         8.92 o                         
   5   0   2          8.93         11.41         3.61 o                         
   6   0   2          4.45          2.07         1.98 o                         
  -6   1   2        243.65        235.13        14.03 o                         
  -5   1   2         54.46         46.02         4.46 o                         
  -4   1   2         54.56         37.99         5.66 o                         
  -3   1   2       2130.38       1551.05       122.39 o                         
  -2   1   2       4161.94       3076.36       167.53 o                         
  -1   1   2       8603.86       9525.07       761.04 o                         
   0   1   2       6012.82       5965.99       476.76 o                         
   1   1   2        460.22        576.03        32.02 o                         
   2   1   2       5525.47       5119.62       339.45 o                         
   3   1   2       1756.24       1745.76       118.80 o                         
   4   1   2        152.42        131.47         8.40 o                         
   5   1   2        479.01        495.61        20.81 o                         
   6   1   2         17.53         15.38         3.88 o                         
  -6   2   2         18.37         20.53         2.10 o                         
  -5   2   2        108.84        100.54         5.17 o                         
  -4   2   2        589.51        418.31        20.01 o                         
  -3   2   2         52.73         55.70         4.31 o                         
  -2   2   2         35.26         45.17         4.42 o                         
  -1   2   2       3535.93       3594.56       294.05 o                         
   0   2   2        725.26        584.70        36.84 o                         
   1   2   2        436.80        410.48        22.87 o                         
   2   2   2         88.82         54.19         5.10 o                         
   3   2   2        437.30        339.47        19.73 o                         
   4   2   2         37.38         42.66         3.99 o                         
   5   2   2         42.58         51.57         4.25 o                         
   6   2   2         33.68         36.70         3.50 o                         
  -6   3   2        102.41        110.71         6.48 o                         
  -5   3   2          6.51          7.54         2.72 o                         
  -4   3   2        393.15        288.01        23.91 o                         
  -3   3   2       1101.27        804.88        48.76 o                         
  -2   3   2        734.39        612.85        48.81 o                         
  -1   3   2        581.73        585.41        36.68 o                         
   0   3   2          2.19          6.94         1.51 o                         
   1   3   2         31.55         30.28         2.65 o                         
   2   3   2        183.31        170.23        12.48 o                         
   3   3   2        315.67        267.22        21.46 o                         
   4   3   2        286.81        240.36        13.07 o                         
   5   3   2        137.83        140.57         7.88 o                         
   6   3   2          3.95          5.90         2.10 o                         
  -6   4   2         63.91         76.84         5.46 o                         
  -5   4   2        100.00        100.37         5.03 o                         
  -4   4   2        269.84        280.79        13.14 o                         
  -3   4   2        212.95        187.49        12.06 o                         
  -2   4   2        999.32       1005.55        71.24 o                         
  -1   4   2       1081.61       1219.46        85.04 o                         
   0   4   2        614.97        701.91        40.36 o                         
   1   4   2        321.13        340.19        17.15 o                         
   2   4   2        557.83        536.44        21.68 o                         
   3   4   2         94.26         77.25        12.86 o                         
   4   4   2          8.21         10.19         3.49 o                         
   5   4   2         68.60         70.50         4.98 o                         
   6   4   2         55.64         70.56         5.27 o                         
  -6   5   2          2.29          0.94         2.53 o                         
  -5   5   2          1.59          3.27         4.61 o                         
  -4   5   2        138.32        158.85         8.58 o                         
  -3   5   2          1.58          4.27         8.23 o                         
  -2   5   2         44.98         48.62         8.13 o                         
  -1   5   2        437.09        406.09        23.25 o                         
   0   5   2         29.05         36.44         2.86 o                         
   1   5   2          9.00          9.64         1.62 o                         
   2   5   2         51.48         60.23         4.33 o                         
   3   5   2         48.13         50.18         6.46 o                         
   4   5   2        103.60         99.97         7.36 o                         
   5   5   2          1.05         -3.25         3.25 o                         
  -5   6   2         36.05         34.92         3.75 o                         
  -4   6   2         58.08         65.80         5.77 o                         
  -3   6   2        317.58        300.34        14.41 o                         
  -2   6   2         40.20         51.39         5.77 o                         
  -1   6   2         27.06         40.39         4.01 o                         
   0   6   2        560.61        657.38        37.94 o                         
   1   6   2        662.19        683.63        39.03 o                         
   2   6   2        472.15        444.99        27.17 o                         
   3   6   2          0.31          6.11         3.79 o                         
   4   6   2          1.54         -0.15         2.55 o                         
   5   6   2         26.96         27.41         3.54 o                         
  -4   7   2         20.60         26.02         3.59 o                         
  -3   7   2         24.78         22.02         5.61 o                         
  -2   7   2          7.92         11.50         3.00 o                         
  -1   7   2        175.98        200.29        12.26 o                         
   0   7   2         73.10         85.43         7.69 o                         
   1   7   2          0.63          6.06         3.19 o                         
   2   7   2         13.54         13.05         3.93 o                         
   3   7   2          7.44          3.64         2.70 o                         
   4   7   2         43.27         48.20         4.54 o                         
  -4   8   2         52.31         39.34         4.27 o                         
  -3   8   2         84.31         80.71         8.11 o                         
  -2   8   2          0.12          0.17         3.05 o                         
  -1   8   2          0.22         -2.69         2.72 o                         
   0   8   2         63.68         74.14         5.50 o                         
   1   8   2        139.29        131.69         7.60 o                         
   2   8   2        211.23        197.67        13.58 o                         
   3   8   2         21.18         25.60         4.76 o                         
  -3   9   2          2.89          9.52         3.86 o                         
  -2   9   2         14.31         19.39         4.27 o                         
  -1   9   2          8.08          6.33         3.96 o                         
   0   9   2          4.37          9.02         2.78 o                         
   1   9   2          0.18          2.63         3.57 o                         
   2   9   2          0.57         -0.51         2.09 o                         
   0  10   2          0.23         -1.29         4.37 o                         
   1  10   2          9.68          5.92         4.63 o                         
  -6   1   3         16.72         15.95         1.91 o                         
  -5   1   3          2.84          3.07         2.32 o                         
  -4   1   3         96.63         78.51         4.95 o                         
  -3   1   3         19.98         26.47         4.37 o                         
  -2   1   3        163.26        198.08        14.21 o                         
  -1   1   3         43.36         56.79         4.80 o                         
   0   1   3         22.39         42.74         2.81 o                         
   1   1   3        788.19        746.68        50.11 o                         
   2   1   3         29.33         49.69         4.88 o                         
   3   1   3         98.55         90.93         6.41 o                         
   4   1   3         59.64         60.14         6.84 o                         
   5   1   3          3.59          2.18         2.28 o                         
   6   1   3          1.30          2.11         1.87 o                         
  -6   2   3          3.25          2.34         1.77 o                         
  -5   2   3          9.19         12.35         2.61 o                         
  -4   2   3         62.53         50.58         4.59 o                         
  -3   2   3        188.80        163.40         9.94 o                         
  -2   2   3        811.28        751.76        59.93 o                         
  -1   2   3       5707.60       6667.21       705.43 o                         
   0   2   3        372.38        458.39        28.79 o                         
   1   2   3        262.19        305.57        17.45 o                         
   2   2   3         37.39         72.20         6.32 o                         
   3   2   3         39.06         42.13         3.97 o                         
   4   2   3          0.96          1.60         3.51 o                         
   5   2   3          0.83          1.48         2.19 o                         
   6   2   3          8.20         13.43         2.15 o                         
  -6   3   3         23.81         24.29         2.86 o                         
  -5   3   3          1.19         -0.25         2.19 o                         
  -4   3   3         16.64         19.20         2.94 o                         
  -3   3   3        212.29        178.07        11.89 o                         
  -2   3   3       1337.09       1350.78       119.33 o                         
  -1   3   3        151.83        190.96        16.05 o                         
   0   3   3        177.39        177.29        11.39 o                         
   1   3   3        444.26        364.35        23.33 o                         
   2   3   3          0.22          2.18         1.48 o                         
   3   3   3         11.24         15.06         3.02 o                         
   4   3   3          3.22          1.40         2.85 o                         
   5   3   3          5.00          8.43         2.49 o                         
   6   3   3         27.50         32.32         2.96 o                         
  -6   4   3         28.62         34.47         3.30 o                         
  -5   4   3         11.28         13.32         2.83 o                         
  -4   4   3         45.57         50.66         3.44 o                         
  -3   4   3         25.48         26.68         4.53 o                         
  -2   4   3        325.87        373.54        21.36 o                         
  -1   4   3       1537.34       1678.80       116.92 o                         
   0   4   3         25.29         26.37         2.21 o                         
   1   4   3        518.05        505.08        22.46 o                         
   2   4   3        321.85        273.21        12.50 o                         
   3   4   3         10.33         18.16         3.24 o                         
   4   4   3         88.92         88.62         5.96 o                         
   5   4   3         69.93         72.85         4.97 o                         
   6   4   3         41.93         52.64         5.53 o                         
  -6   5   3          0.34          2.86         2.71 o                         
  -5   5   3          1.67          2.54         2.69 o                         
  -4   5   3         58.48         51.98         3.77 o                         
  -3   5   3        294.96        287.44        17.10 o                         
  -2   5   3        479.61        565.42        28.62 o                         
  -1   5   3         54.99         99.43         6.77 o                         
   0   5   3        142.11        169.17         9.78 o                         
   1   5   3         15.10         12.59         1.93 o                         
   2   5   3        292.61        248.16        11.73 o                         
   3   5   3        314.93        293.50        14.94 o                         
   4   5   3         30.81         38.39         3.38 o                         
   5   5   3          2.48          3.02         2.75 o                         
  -5   6   3          3.16          1.12         2.75 o                         
  -4   6   3          7.58          8.81         2.66 o                         
  -3   6   3         51.77         52.14         5.64 o                         
  -2   6   3         23.40         24.96         3.97 o                         
  -1   6   3        254.88        266.58        16.68 o                         
   0   6   3        217.08        208.16        11.14 o                         
   1   6   3        121.03        108.91         5.86 o                         
   2   6   3         22.87         25.88         2.52 o                         
   3   6   3          3.18          5.79         2.90 o                         
   4   6   3         67.11         58.94         4.80 o                         
   5   6   3         48.87         56.28         5.63 o                         
  -4   7   3         53.21         51.69         5.35 o                         
  -3   7   3        140.65        145.50        11.17 o                         
  -2   7   3          5.01          5.32         2.50 o                         
  -1   7   3          0.71          4.92         3.13 o                         
   0   7   3          5.74          7.47         2.74 o                         
   1   7   3         59.54         47.38         3.58 o                         
   2   7   3        383.04        340.26        18.72 o                         
   3   7   3         78.77         69.72         9.27 o                         
   4   7   3          4.29          5.32         3.01 o                         
  -4   8   3         34.40         28.80         5.14 o                         
  -3   8   3          7.78          8.49         3.03 o                         
  -2   8   3          9.93         11.07         3.38 o                         
  -1   8   3         63.13         59.01         5.16 o                         
   0   8   3        125.76        138.58         7.92 o                         
   1   8   3         13.16         18.96         2.57 o                         
   2   8   3         31.05         41.73         3.98 o                         
   3   8   3          0.09         -1.15         2.40 o                         
  -3   9   3         16.62          7.20         3.60 o                         
  -2   9   3          0.22         -2.57         3.27 o                         
  -1   9   3          4.80          9.83         2.89 o                         
   0   9   3          9.66         17.05         5.26 o                         
   1   9   3         11.27          5.76         5.19 o                         
   2   9   3         86.02         72.41         5.75 o                         
   0  10   3          4.64          7.20         4.89 o                         
  -6   0   4          3.17          2.33         3.67 o                         
  -5   0   4        333.10        253.69        14.83 o                         
  -4   0   4        594.00        480.63        39.42 o                         
  -3   0   4        647.66        487.35        65.32 o                         
  -2   0   4        583.16        400.42        53.24 o                         
  -1   0   4        139.76        112.91         9.42 o                         
   0   0   4       3234.06       4057.20       521.29 o                         
   1   0   4         13.88         29.32         5.40 o                         
   2   0   4       5247.26       5721.64       734.24 o                         
   3   0   4        532.62        513.85        40.39 o                         
   4   0   4          4.45          9.08         5.05 o                         
   5   0   4         61.70         68.90         5.61 o                         
   6   0   4          0.12         -2.03         2.03 o                         
  -6   1   4         18.36         17.07         2.76 o                         
  -5   1   4          2.52          3.48         2.17 o                         
  -4   1   4          6.14          8.74         2.33 o                         
  -3   1   4         12.53          1.67         5.09 o                         
  -2   1   4        378.12        337.36        24.68 o                         
  -1   1   4        321.30        397.99        31.88 o                         
   0   1   4       5671.10       6026.19       414.09 o                         
   1   1   4          5.03          3.27         4.47 o                         
   2   1   4       1078.10       1101.13        74.86 o                         
   3   1   4        237.26        259.91        13.89 o                         
   4   1   4         70.37         62.28         6.87 o                         
   5   1   4        106.61        133.43         6.64 o                         
   6   1   4         54.70         58.22         6.17 o                         
  -6   2   4          2.10          0.20         1.77 o                         
  -5   2   4        310.11        271.93        12.08 o                         
  -4   2   4       1115.76        791.02        50.33 o                         
  -3   2   4        682.68        512.65        34.10 o                         
  -2   2   4          0.98         15.09         4.10 o                         
   0   2   4       1513.56       1703.48        96.08 o                         
   1   2   4          2.86         13.02         1.48 o                         
   2   2   4       1976.52       2161.95       103.79 o                         
   3   2   4        472.50        419.99        19.93 o                         
   4   2   4         28.81         22.73         3.34 o                         
   5   2   4          9.53          8.06         2.24 o                         
   6   2   4         15.23         15.21         2.25 o                         
  -6   3   4         84.29         93.57         5.71 o                         
  -5   3   4          7.80          6.73         2.07 o                         
  -4   3   4         42.72         34.99         3.51 o                         
  -3   3   4        467.26        349.80        17.56 o                         
  -2   3   4       1793.48       1760.37       170.89 o                         
  -1   3   4        677.46        921.96        82.17 o                         
   0   3   4        245.45        241.23        19.09 o                         
   1   3   4        399.51        468.90        30.12 o                         
   2   3   4         14.58         13.86         1.80 o                         
   3   3   4          6.42          2.30         3.27 o                         
   4   3   4        277.15        304.77        15.92 o                         
   5   3   4        202.33        239.40        12.59 o                         
   6   3   4         28.61         33.35         3.41 o                         
  -6   4   4          5.68          9.33         2.47 o                         
  -5   4   4         75.12         71.66         4.41 o                         
  -4   4   4        643.45        571.30        22.01 o                         
  -3   4   4        357.76        333.04        19.90 o                         
  -2   4   4         11.15         18.16         2.38 o                         
  -1   4   4        242.48        310.95        22.36 o                         
   0   4   4         24.18         16.73         2.16 o                         
   1   4   4        347.02        318.75        14.20 o                         
   2   4   4        600.20        595.07        26.15 o                         
   3   4   4        184.80        173.43        11.20 o                         
   4   4   4         43.52         44.72         4.52 o                         
   5   4   4          9.69         10.82         2.75 o                         
  -6   5   4         49.00         43.46         7.46 o                         
  -5   5   4          0.91         -0.21         2.89 o                         
  -4   5   4          6.49         11.72         2.65 o                         
  -3   5   4         70.95         80.10         5.08 o                         
  -2   5   4        414.98        440.27        22.55 o                         
  -1   5   4       1242.11       1485.19        83.09 o                         
   0   5   4        430.08        481.77        23.67 o                         
   1   5   4          1.42          2.44         1.45 o                         
   2   5   4          2.69          2.70         2.05 o                         
   3   5   4        300.59        306.83        13.93 o                         
   4   5   4        206.54        231.75        11.91 o                         
   5   5   4         96.98        108.84         6.83 o                         
  -5   6   4          1.27          0.22         2.84 o                         
  -4   6   4         27.14         27.01         3.15 o                         
  -3   6   4         19.10         24.12         2.86 o                         
  -2   6   4         95.17        100.27         7.92 o                         
  -1   6   4         46.68         47.07         6.24 o                         
   0   6   4         22.64         25.37         2.74 o                         
   1   6   4        646.26        659.65        32.03 o                         
   2   6   4        245.04        225.21         9.65 o                         
   3   6   4         17.82         17.52         3.79 o                         
   4   6   4          3.66          3.10         4.71 o                         
   5   6   4          0.72          6.69         3.86 o                         
  -4   7   4          7.39          3.56         4.97 o                         
  -3   7   4          0.67          1.71         2.38 o                         
  -2   7   4         30.39         32.08         3.28 o                         
  -1   7   4        409.73        464.56        25.46 o                         
   0   7   4        183.58        210.80        11.02 o                         
   1   7   4         70.33         74.11         5.14 o                         
   2   7   4         31.45         27.48         2.76 o                         
   3   7   4         50.45         45.51         4.85 o                         
   4   7   4         52.52         44.52         5.09 o                         
  -4   8   4          0.24         -1.25         3.21 o                         
  -3   8   4          0.48          5.08         2.57 o                         
  -2   8   4          3.15          3.98         2.70 o                         
  -1   8   4         13.71          9.90         3.08 o                         
   0   8   4          6.15          6.35         3.79 o                         
   1   8   4         93.79         90.35         4.80 o                         
   2   8   4         15.62         12.98         3.21 o                         
   3   8   4          7.36          9.26         4.37 o                         
  -3   9   4          1.67          4.11         3.09 o                         
  -2   9   4         14.85         22.83         4.17 o                         
  -1   9   4         52.91         66.40         7.71 o                         
   0   9   4          4.41          1.39         5.14 o                         
   1   9   4         49.97         44.49         4.75 o                         
   2   9   4         31.18         29.12         3.29 o                         
   0  10   4          6.87          9.77         5.40 o                         
  -6   1   5         10.87         10.01         1.91 o                         
  -5   1   5          1.60          3.49         1.95 o                         
  -4   1   5          6.80          8.61         2.57 o                         
  -3   1   5         24.88         15.91         6.17 o                         
  -2   1   5         71.67         87.07         6.89 o                         
   0   1   5          7.85         17.94         5.27 o                         
   1   1   5       1200.51       1349.02       122.66 o                         
   2   1   5        567.63        732.40        35.49 o                         
   3   1   5         15.31         20.61         2.24 o                         
   4   1   5          2.47          3.57         3.68 o                         
   5   1   5         22.89         22.89         2.70 o                         
   6   1   5          0.68          4.22         2.21 o                         
  -6   2   5         10.20          9.32         2.16 o                         
  -5   2   5          1.18          8.21         1.89 o                         
  -4   2   5        134.30        106.95         8.49 o                         
  -3   2   5        253.48        147.86        12.00 o                         
  -2   2   5         28.89         18.09         5.07 o                         
  -1   2   5       1044.39        981.46        64.57 o                         
   0   2   5       1250.21       1546.28        96.98 o                         
   1   2   5        185.11        189.50        11.09 o                         
   2   2   5         52.87         84.77         4.97 o                         
   3   2   5        663.20        691.02        31.27 o                         
   4   2   5         33.40         32.76         3.30 o                         
   5   2   5          0.06          2.37         2.09 o                         
   6   2   5         18.18         18.90         2.23 o                         
  -6   3   5          2.82          1.52         2.35 o                         
  -5   3   5         10.03         10.70         2.15 o                         
  -4   3   5        112.58        117.84         8.98 o                         
  -3   3   5        241.08        178.16         9.60 o                         
  -2   3   5         66.62        110.90        10.42 o                         
  -1   3   5        491.00        683.12        97.34 o                         
   0   3   5         82.78        101.28         8.58 o                         
   1   3   5        646.29        549.67        25.85 o                         
   2   3   5        201.67        190.07         9.50 o                         
   3   3   5        106.94        102.98         7.01 o                         
   4   3   5        152.97        187.13         9.41 o                         
   5   3   5         15.54         17.29         2.63 o                         
   6   3   5          1.29          5.13         2.27 o                         
  -6   4   5          7.47         12.24         2.95 o                         
  -5   4   5         10.41         11.60         2.40 o                         
  -4   4   5         18.19         31.79         2.91 o                         
  -3   4   5         11.63         10.95         2.40 o                         
  -2   4   5        121.82        173.37        11.95 o                         
  -1   4   5        450.37        471.44        24.72 o                         
   0   4   5         55.70         64.43         3.72 o                         
   1   4   5         79.54         69.58         3.62 o                         
   2   4   5        128.02        124.05         7.10 o                         
   3   4   5         79.84         89.56         4.64 o                         
   4   4   5          5.60         10.78         3.22 o                         
   5   4   5         24.87         32.64         3.18 o                         
  -6   5   5          4.01          2.57         4.63 o                         
  -5   5   5          8.55          7.24         1.92 o                         
  -4   5   5         32.64         41.92         3.39 o                         
  -3   5   5        100.62        114.29         6.77 o                         
  -2   5   5         17.00         20.75         3.08 o                         
  -1   5   5          2.51         11.24         1.92 o                         
   0   5   5        172.51        159.71         8.70 o                         
   1   5   5          0.67          6.68         2.41 o                         
   2   5   5          8.05         14.58         2.61 o                         
   3   5   5        191.68        181.24        10.46 o                         
   4   5   5        190.08        216.73        10.97 o                         
   5   5   5          0.88          3.09         2.47 o                         
  -5   6   5          0.27         -1.38         2.09 o                         
  -4   6   5          5.68          7.49         2.15 o                         
  -3   6   5          6.24          7.81         5.42 o                         
  -2   6   5         18.91         24.19         3.97 o                         
  -1   6   5        157.91        160.67        10.58 o                         
   0   6   5        124.10        108.00         6.90 o                         
   1   6   5        153.38        148.23         7.31 o                         
   2   6   5         75.79         70.37         4.44 o                         
   3   6   5         24.37         19.57         3.92 o                         
   4   6   5          1.85          3.47         2.31 o                         
  -4   7   5          0.93         -2.97         2.97 o                         
  -3   7   5          1.03         -0.91         3.07 o                         
  -2   7   5         50.48         55.92         3.56 o                         
  -1   7   5         13.15         16.52         3.14 o                         
   0   7   5         40.62         53.41         3.65 o                         
   1   7   5         16.21         15.78         2.26 o                         
   2   7   5          4.09          0.02         2.00 o                         
   3   7   5         89.11         73.98         8.49 o                         
   4   7   5         21.00         18.91         3.27 o                         
  -4   8   5         10.02          5.92         3.09 o                         
  -3   8   5         15.54         21.39         3.09 o                         
  -2   8   5          3.83          1.18         3.11 o                         
  -1   8   5         91.53         90.01        12.77 o                         
   0   8   5        136.01        160.56        12.53 o                         
   1   8   5         86.59         83.86         5.61 o                         
   2   8   5          0.35          1.75         2.92 o                         
   3   8   5         27.26         17.54         3.27 o                         
  -3   9   5          5.22          0.00         2.83 o                         
  -2   9   5         21.75         20.05         3.99 o                         
  -1   9   5          0.03          2.75         2.98 o                         
   0   9   5         12.99         11.77         3.81 o                         
   1   9   5         56.80         39.39         4.42 o                         
   2   9   5         13.35         14.03         3.19 o                         
  -6   0   6         17.30         16.05         4.09 o                         
  -5   0   6        368.11        280.50        14.49 o                         
  -4   0   6         23.91         13.52         4.81 o                         
  -3   0   6         76.24         57.35        12.60 o                         
  -2   0   6       1077.13        897.80       117.01 o                         
  -1   0   6         34.41         54.04        10.80 o                         
   0   0   6        104.85        112.64        15.69 o                         
   1   0   6        371.50        500.72        65.32 o                         
   2   0   6        369.18        279.00        22.52 o                         
   3   0   6        354.61        358.00        23.75 o                         
   4   0   6         76.53         74.00         7.94 o                         
   5   0   6         55.65         67.35         5.08 o                         
   6   0   6          6.38          5.92         3.34 o                         
  -6   1   6         28.85         22.71         2.34 o                         
  -5   1   6         32.83         27.47         2.53 o                         
  -4   1   6        146.32        118.14         6.57 o                         
  -3   1   6        468.95        314.98        21.53 o                         
  -2   1   6        160.04        203.97        29.83 o                         
  -1   1   6        110.06        115.42         9.14 o                         
   0   1   6       1812.28       2014.42       136.06 o                         
   1   1   6        763.43        892.06        81.11 o                         
   2   1   6          1.92          8.30         1.81 o                         
   3   1   6         62.52         50.66         3.33 o                         
   4   1   6          0.40          3.03         2.15 o                         
   5   1   6         28.72         35.58         5.76 o                         
   6   1   6        103.08        109.00         9.36 o                         
  -6   2   6          0.07          3.93         2.01 o                         
  -5   2   6        228.41        192.34         9.04 o                         
  -4   2   6        244.74        179.23        12.03 o                         
  -3   2   6        180.86        116.71         9.38 o                         
  -2   2   6        812.85        889.83        70.98 o                         
  -1   2   6         28.00         66.09        12.24 o                         
   0   2   6        802.63       1052.37        67.58 o                         
   1   2   6          5.47          3.18         1.06 o                         
   2   2   6         79.99         69.63         3.88 o                         
   3   2   6        495.95        526.82        25.72 o                         
   4   2   6        290.28        321.24        15.24 o                         
   5   2   6         61.57         68.98         5.57 o                         
   6   2   6          2.11          1.39         2.27 o                         
  -6   3   6         47.78         52.91         5.12 o                         
  -5   3   6        233.25        202.31         8.99 o                         
  -4   3   6        305.98        288.59        12.31 o                         
  -3   3   6        101.33        102.24         6.97 o                         
  -2   3   6       1015.00       1200.69        72.93 o                         
  -1   3   6        610.91        819.52        84.87 o                         
   0   3   6        366.46        361.87        22.71 o                         
   1   3   6       1222.19       1295.22        59.74 o                         
   2   3   6        143.11        135.00         6.47 o                         
   3   3   6         36.57         38.17         3.15 o                         
   4   3   6         26.97         37.79         2.99 o                         
   5   3   6        113.81        143.81         8.06 o                         
  -6   4   6          1.01         -1.89         3.40 o                         
  -5   4   6         55.92         61.48         3.54 o                         
  -4   4   6        181.09        193.27         8.36 o                         
  -3   4   6        475.54        440.92        21.13 o                         
  -2   4   6        358.34        376.52        20.69 o                         
  -1   4   6        136.17        188.50        10.51 o                         
   0   4   6        299.57        302.95        13.96 o                         
   1   4   6        268.71        270.30        12.58 o                         
   2   4   6         62.11         54.28         5.83 o                         
   3   4   6        558.30        538.46        19.57 o                         
   4   4   6        286.32        291.79        13.32 o                         
   5   4   6         13.40         11.62         2.88 o                         
  -6   5   6         21.05         24.17         5.66 o                         
  -5   5   6         86.71         82.88         4.40 o                         
  -4   5   6         57.50         54.53         3.72 o                         
  -3   5   6         17.22         18.42         2.96 o                         
  -2   5   6         82.13        111.99         6.66 o                         
  -1   5   6        359.31        400.57        20.67 o                         
   0   5   6        314.29        315.95        16.18 o                         
   1   5   6       1300.21       1288.03        61.99 o                         
   2   5   6         87.05        101.17         5.28 o                         
   3   5   6         71.84         75.82         4.68 o                         
   4   5   6         85.28         88.77         6.10 o                         
   5   5   6         48.12         47.73         4.10 o                         
  -5   6   6         12.19         15.81         2.84 o                         
  -4   6   6         10.92         15.98         2.38 o                         
  -3   6   6         91.98        102.10         5.24 o                         
  -2   6   6        126.44        148.51         6.40 o                         
  -1   6   6        415.46        500.01        26.43 o                         
   0   6   6          2.55          9.80         2.30 o                         
   1   6   6        260.19        282.62        11.88 o                         
   2   6   6         88.10         92.98         5.23 o                         
   3   6   6        184.58        169.07        17.19 o                         
   4   6   6         67.87         63.48         6.36 o                         
  -4   7   6          0.49          0.63         2.59 o                         
  -3   7   6          0.26         -1.06         1.84 o                         
  -2   7   6          7.49         12.19         2.17 o                         
  -1   7   6         30.17         49.37         5.25 o                         
   0   7   6         64.94         66.83         5.44 o                         
   1   7   6        186.15        167.04         7.46 o                         
   2   7   6          3.96          5.08         2.13 o                         
   3   7   6         79.95         78.12         7.79 o                         
   4   7   6         16.52         13.89         4.11 o                         
  -4   8   6          4.88          4.37         2.57 o                         
  -3   8   6         25.09         27.86         3.86 o                         
  -2   8   6         69.89         78.70         6.98 o                         
  -1   8   6         64.56         61.51         7.89 o                         
   0   8   6          0.00          2.82         2.94 o                         
   1   8   6         16.74         11.88         2.81 o                         
   2   8   6          2.79          1.19         2.54 o                         
   3   8   6         16.94         14.93         2.91 o                         
  -2   9   6         26.99         35.91         3.80 o                         
  -1   9   6          0.77          1.31         3.65 o                         
   0   9   6          2.29          1.20         3.39 o                         
   1   9   6          0.12          0.31         2.35 o                         
   2   9   6          1.44          4.63         3.09 o                         
  -6   1   7          0.38          1.19         2.00 o                         
  -5   1   7          0.58          1.44         1.60 o                         
  -4   1   7          7.72          9.29         2.26 o                         
  -3   1   7          0.14          4.34         2.33 o                         
  -2   1   7         20.31         36.91         9.52 o                         
  -1   1   7       1201.08       1444.75        95.90 o                         
   0   1   7        820.55       1119.04        76.00 o                         
   1   1   7        277.68        327.49        18.09 o                         
   2   1   7        205.20        259.84        13.11 o                         
   3   1   7        134.28        158.21         7.45 o                         
   4   1   7          9.36          5.68         1.87 o                         
   5   1   7          6.56         10.34         2.10 o                         
   6   1   7          1.72          3.60         2.83 o                         
  -6   2   7         22.29         18.80         3.00 o                         
  -5   2   7          0.19          4.59         1.81 o                         
  -4   2   7          0.96          5.41         3.12 o                         
  -3   2   7        297.14        232.84        13.88 o                         
  -2   2   7          7.52         24.17         9.00 o                         
  -1   2   7        269.83        245.79        21.47 o                         
   0   2   7        568.57        724.34        57.96 o                         
   1   2   7        864.32        876.62        40.45 o                         
   2   2   7        133.73        129.68         7.17 o                         
   3   2   7        230.39        229.00        13.04 o                         
   4   2   7          2.33         -0.43         1.83 o                         
   5   2   7         10.05         12.73         2.16 o                         
  -6   3   7          4.97         -0.05         2.54 o                         
  -5   3   7          7.88         11.68         1.95 o                         
  -4   3   7         89.68         85.72         4.84 o                         
  -3   3   7         87.10         63.01         5.13 o                         
  -2   3   7         56.66         77.76         5.90 o                         
  -1   3   7       1178.94       1224.71        85.30 o                         
   0   3   7        311.02        342.09        17.87 o                         
   1   3   7        463.56        414.92        17.47 o                         
   2   3   7        115.68        113.83         5.72 o                         
   3   3   7        176.46        187.70         8.33 o                         
   4   3   7         83.90         84.95         4.59 o                         
   5   3   7          2.09          1.78         2.00 o                         
  -6   4   7          3.36          4.74         5.01 o                         
  -5   4   7          7.76         14.11         2.35 o                         
  -4   4   7         31.68         40.65         3.18 o                         
  -3   4   7        128.90        134.17         8.74 o                         
  -2   4   7        187.17        203.40        10.81 o                         
  -1   4   7        425.93        466.72        26.45 o                         
   0   4   7          0.97          2.18         1.30 o                         
   1   4   7          9.27          8.64         1.86 o                         
   2   4   7         33.13         32.82         3.22 o                         
   3   4   7          5.74          6.26         1.86 o                         
   4   4   7         24.73         28.97         2.74 o                         
   5   4   7          3.30          5.42         2.15 o                         
  -5   5   7          0.15          1.85         1.57 o                         
  -4   5   7        103.53        106.30         5.59 o                         
  -3   5   7        181.30        201.10         9.13 o                         
  -2   5   7         43.56         63.63         6.29 o                         
  -1   5   7         85.72        110.84         6.50 o                         
   0   5   7         36.58         37.97         3.14 o                         
   1   5   7         55.52         54.99         3.82 o                         
   2   5   7         40.95         39.79         3.18 o                         
   3   5   7         71.84         69.84         4.40 o                         
   4   5   7         90.05         98.29         6.49 o                         
   5   5   7          0.33          3.34         3.60 o                         
  -5   6   7          2.34          3.03         2.05 o                         
  -4   6   7          0.85          3.17         1.90 o                         
  -3   6   7         26.38         22.83         2.54 o                         
  -2   6   7         30.38         45.21         3.44 o                         
  -1   6   7         25.43         26.16         2.91 o                         
   0   6   7          2.95          4.22         2.04 o                         
   1   6   7          6.08          4.44         2.04 o                         
   2   6   7         12.48         10.01         2.44 o                         
   3   6   7         22.72         22.83         4.00 o                         
   4   6   7          5.73         10.78         3.18 o                         
  -4   7   7         25.89         26.36         5.21 o                         
  -3   7   7         39.60         35.34         2.90 o                         
  -2   7   7         23.07         26.75         2.94 o                         
  -1   7   7         56.33         63.84         5.08 o                         
   0   7   7          2.71          2.91         2.20 o                         
   1   7   7          1.77          3.89         1.96 o                         
   2   7   7        128.02        110.85         6.44 o                         
   3   7   7         53.57         46.50         5.45 o                         
  -3   8   7          5.90          4.86         3.27 o                         
  -2   8   7          0.07         -0.92         3.01 o                         
  -1   8   7          0.40          2.50         3.20 o                         
   0   8   7         84.92         90.50         6.42 o                         
   1   8   7         89.67         84.67         4.94 o                         
   2   8   7         10.24         11.49         3.72 o                         
   3   8   7         12.65         13.63         3.86 o                         
  -2   9   7         28.48         26.06         3.10 o                         
  -1   9   7         20.42         18.68         4.25 o                         
   0   9   7          0.43         -5.03         6.04 o                         
   1   9   7          0.05          1.18         5.66 o                         
  -6   0   8          6.54          4.07         4.94 o                         
  -5   0   8        148.49        125.14        24.34 o                         
  -4   0   8         38.92         26.32         4.70 o                         
  -3   0   8          1.41          2.06         4.94 o                         
  -2   0   8         34.97         13.12         6.69 o                         
  -1   0   8         78.21         95.10        10.47 o                         
   0   0   8       4393.77       5493.53       704.66 o                         
   1   0   8        382.74        512.16        39.69 o                         
   2   0   8        659.66        700.84        46.08 o                         
   3   0   8        281.84        298.72        19.92 o                         
   4   0   8         10.26         15.47         2.38 o                         
   5   0   8        188.93        238.13        13.69 o                         
  -6   1   8         72.90         55.55         7.64 o                         
  -5   1   8         67.79         73.57         7.96 o                         
  -4   1   8         81.67         79.30        10.26 o                         
  -3   1   8         35.99         34.99         7.84 o                         
  -2   1   8        113.76         86.40        12.99 o                         
  -1   1   8        694.68        853.95        78.38 o                         
   0   1   8       1722.11       1932.71       130.72 o                         
   1   1   8         33.27         31.49         2.72 o                         
   2   1   8        546.83        582.33        25.76 o                         
   3   1   8        553.24        619.81        30.26 o                         
   4   1   8          0.38          5.91         1.81 o                         
   5   1   8        169.91        204.01         9.16 o                         
  -6   2   8         36.20         26.91         4.46 o                         
  -5   2   8          1.50          3.05         1.81 o                         
  -4   2   8         66.11         60.09         3.92 o                         
  -3   2   8        257.73        245.88        15.74 o                         
  -2   2   8        455.77        430.78        39.48 o                         
  -1   2   8         29.05         37.69         4.09 o                         
   0   2   8       1599.22       1799.84        92.95 o                         
   1   2   8        246.76        341.49        20.61 o                         
   2   2   8        199.38        197.31         9.11 o                         
   3   2   8        215.73        226.58         8.73 o                         
   4   2   8        151.65        183.95         7.46 o                         
   5   2   8        239.90        291.85        14.64 o                         
  -6   3   8         27.02         23.94         3.44 o                         
  -5   3   8         60.21         64.99         3.47 o                         
  -4   3   8        258.29        248.65         9.31 o                         
  -3   3   8        171.52        154.72        11.96 o                         
  -2   3   8          5.16         10.40         6.52 o                         
  -1   3   8        509.16        557.60        28.18 o                         
   0   3   8        589.17        624.18        28.36 o                         
   1   3   8          4.94          9.70         1.45 o                         
   2   3   8        447.70        451.04        21.38 o                         
   3   3   8        399.28        408.54        15.78 o                         
   4   3   8         29.50         30.57         3.16 o                         
   5   3   8         90.67         96.97         6.21 o                         
  -6   4   8         28.41         20.83         6.43 o                         
  -5   4   8         51.13         45.28         3.04 o                         
  -4   4   8         71.05         73.50         3.94 o                         
  -3   4   8        335.32        318.12        14.71 o                         
  -2   4   8        452.90        447.10        22.28 o                         
  -1   4   8        473.23        488.88        21.38 o                         
   0   4   8        408.64        424.74        17.99 o                         
   1   4   8         60.20         76.49         4.53 o                         
   2   4   8        142.75        140.05         6.34 o                         
   3   4   8        289.05        272.30        11.44 o                         
   4   4   8        370.42        384.49        17.02 o                         
   5   4   8         88.76         97.61         5.98 o                         
  -5   5   8         15.50         17.60         2.65 o                         
  -4   5   8         19.35         23.22         2.50 o                         
  -3   5   8        217.48        227.45         9.48 o                         
  -2   5   8         14.42         15.71         3.18 o                         
  -1   5   8         23.50         27.76         2.79 o                         
   0   5   8        230.87        220.58        11.75 o                         
   1   5   8        239.16        244.41        10.84 o                         
   2   5   8        283.89        275.99        11.35 o                         
   3   5   8         49.11         41.82         3.20 o                         
   4   5   8          1.45          1.69         2.21 o                         
  -5   6   8          4.85          1.50         1.84 o                         
  -4   6   8         60.51         62.20         3.87 o                         
  -3   6   8        112.57        121.09         5.95 o                         
  -2   6   8         82.20         88.13         5.20 o                         
  -1   6   8        276.94        323.74        21.48 o                         
   0   6   8         69.73         75.13         4.93 o                         
   1   6   8          8.34          9.22         2.70 o                         
   2   6   8        240.43        223.12        11.07 o                         
   3   6   8        194.59        189.05        15.63 o                         
   4   6   8        108.06        104.93        13.63 o                         
  -4   7   8          0.13         -2.06         2.15 o                         
  -3   7   8         41.44         46.09         3.50 o                         
  -2   7   8         11.18          7.49         2.61 o                         
  -1   7   8          7.31          8.81         2.71 o                         
   0   7   8         97.74        110.26        10.72 o                         
   1   7   8        178.31        174.45         7.73 o                         
   2   7   8         26.39         19.77         3.10 o                         
   3   7   8          0.23          1.29         2.45 o                         
  -3   8   8         74.47         79.56         6.38 o                         
  -2   8   8         13.28         17.70         3.39 o                         
  -1   8   8          3.95          5.60         3.38 o                         
   0   8   8         37.56         46.65         4.11 o                         
   1   8   8         36.27         35.42         3.69 o                         
   2   8   8         31.55         20.95         3.05 o                         
  -2   9   8          2.60          1.03         3.60 o                         
  -1   9   8         13.81         21.00         4.06 o                         
   0   9   8         21.18         19.93         4.82 o                         
  -6   1   9          0.02          9.32         8.02 o                         
  -5   1   9          0.81          1.55         1.62 o                         
  -4   1   9         14.42          9.36         1.96 o                         
  -3   1   9         12.44         11.75         3.07 o                         
  -2   1   9        222.56        147.36        22.12 o                         
  -1   1   9        246.04        269.35        27.26 o                         
   0   1   9         99.29        132.89         7.95 o                         
   1   1   9          0.40          4.83         1.68 o                         
   2   1   9         34.33         42.52         2.92 o                         
   3   1   9         52.16         53.64         2.71 o                         
   4   1   9          7.59          9.67         3.28 o                         
   5   1   9          0.29          4.53         1.71 o                         
  -6   2   9          3.32          9.50         4.88 o                         
  -5   2   9          1.82          3.02         1.56 o                         
  -4   2   9          8.44         15.02         2.90 o                         
  -3   2   9        349.88        320.24        19.34 o                         
  -2   2   9        109.63        118.39         8.96 o                         
  -1   2   9          8.58         11.26         2.35 o                         
   0   2   9        128.20        118.50         6.69 o                         
   1   2   9        916.19        973.45        51.43 o                         
   2   2   9        132.99        149.68        11.02 o                         
   3   2   9         99.30        105.14         4.25 o                         
   4   2   9          1.14          1.04         1.77 o                         
   5   2   9          0.08          3.99         2.18 o                         
  -6   3   9          1.82          2.04         3.27 o                         
  -5   3   9          0.47          3.49         1.64 o                         
  -4   3   9         49.55         49.67         3.09 o                         
  -3   3   9         29.08         27.08         2.77 o                         
  -2   3   9        182.65        168.58        10.45 o                         
  -1   3   9        372.89        364.74        16.35 o                         
   0   3   9          2.08          2.27         1.24 o                         
   1   3   9        172.78        158.99         8.22 o                         
   2   3   9         19.41         23.63         3.42 o                         
   3   3   9         26.12         30.85         2.40 o                         
   4   3   9         71.60         76.71         4.23 o                         
   5   3   9          0.78          1.09         1.99 o                         
  -6   4   9          5.70          5.40         5.14 o                         
  -5   4   9         21.31         19.12         2.05 o                         
  -4   4   9        114.50        110.37         5.14 o                         
  -3   4   9        399.34        431.64        17.56 o                         
  -2   4   9          9.97         12.26         4.54 o                         
  -1   4   9        748.82        779.70        33.73 o                         
   0   4   9          2.11          1.75         1.62 o                         
   1   4   9        179.16        179.64        10.39 o                         
   2   4   9          6.34         11.72         2.02 o                         
   3   4   9        142.82        144.51         6.62 o                         
   4   4   9         13.51         20.42         3.08 o                         
  -5   5   9          0.41          3.33         1.77 o                         
  -4   5   9         38.45         43.67         3.37 o                         
  -3   5   9        129.55        155.22         6.52 o                         
  -2   5   9          0.29         -0.39         1.94 o                         
  -1   5   9         62.70         82.19         5.48 o                         
   0   5   9          0.64         -0.88         2.26 o                         
   1   5   9        116.63        112.92         5.37 o                         
   2   5   9          1.40          7.48         1.95 o                         
   3   5   9          0.53          2.05         2.06 o                         
   4   5   9         48.72         41.53         3.47 o                         
  -5   6   9         15.10         12.07         4.31 o                         
  -4   6   9         35.88         36.31         2.64 o                         
  -3   6   9         49.20         52.95         3.62 o                         
  -2   6   9         11.03         12.84         2.45 o                         
  -1   6   9        457.63        490.24        20.75 o                         
   0   6   9         76.89         88.19         7.05 o                         
   1   6   9         15.44         13.27         2.55 o                         
   2   6   9         27.25         28.81         3.06 o                         
   3   6   9         60.26         61.55         6.62 o                         
   4   6   9          0.05          0.26         3.34 o                         
  -4   7   9         16.08         18.73         3.17 o                         
  -3   7   9         17.44         18.89         2.35 o                         
  -2   7   9          0.61          5.05         3.27 o                         
  -1   7   9         16.77         19.35         2.65 o                         
   0   7   9        204.75        213.81        11.22 o                         
   1   7   9          1.75          4.99         2.06 o                         
   2   7   9         21.72         21.98         3.13 o                         
   3   7   9         13.35         14.08         3.00 o                         
  -3   8   9          2.90          5.51         2.39 o                         
  -2   8   9          3.11          3.06         5.66 o                         
  -1   8   9         49.91         38.08         6.22 o                         
   0   8   9         46.19         47.16        11.18 o                         
   1   8   9          0.85          2.70         3.85 o                         
   2   8   9         33.72         26.23         3.09 o                         
  -1   9   9         20.63         17.87         3.44 o                         
   0   9   9        157.56        123.70        16.20 o                         
  -6   0  10         23.21         23.15         8.23 o                         
  -5   0  10         38.59         36.85         5.42 o                         
  -4   0  10         35.68         33.94         5.49 o                         
  -3   0  10        199.87        181.25        41.79 o                         
  -2   0  10        293.95        251.52        36.26 o                         
  -1   0  10       1267.39       1318.30       121.20 o                         
   0   0  10       1947.48       2007.38       153.89 o                         
   1   0  10        847.72        868.13        55.10 o                         
   2   0  10       1518.08       1672.52       105.96 o                         
   3   0  10        127.76        140.29         7.83 o                         
   4   0  10        390.47        454.57        21.72 o                         
   5   0  10        272.37        318.62        20.10 o                         
  -6   1  10          1.78          0.21         8.49 o                         
  -5   1  10        110.73        129.85         9.46 o                         
  -4   1  10        120.35        134.52         9.70 o                         
  -3   1  10        152.46        112.00        23.25 o                         
  -2   1  10        352.15        273.94        20.72 o                         
  -1   1  10        519.95        564.68        43.25 o                         
   0   1  10         63.11         42.37         3.24 o                         
   1   1  10         48.84         50.33         3.46 o                         
   2   1  10       1251.90       1452.50        64.22 o                         
   3   1  10       1411.34       1590.97        48.44 o                         
   4   1  10          0.83          3.19         1.55 o                         
   5   1  10          1.51          4.77         1.71 o                         
  -6   2  10         27.09         23.39         5.64 o                         
  -5   2  10          0.20          0.83         1.60 o                         
  -4   2  10          0.65          1.72         1.81 o                         
  -3   2  10        111.53        129.99        12.66 o                         
  -2   2  10        500.21        483.47        31.37 o                         
  -1   2  10        947.52        983.38        55.66 o                         
   0   2  10        771.80        773.11        41.72 o                         
   1   2  10        325.60        374.83        20.06 o                         
   2   2  10        292.36        281.92        17.62 o                         
   3   2  10         11.35         10.93         1.77 o                         
   4   2  10        166.33        194.00         7.63 o                         
   5   2  10        268.93        303.25        14.90 o                         
  -6   3  10          3.79          1.41         2.32 o                         
  -5   3  10         21.07         23.39         2.10 o                         
  -4   3  10        274.83        281.85        17.88 o                         
  -3   3  10        444.83        422.81        15.16 o                         
  -2   3  10        120.15        122.28         8.20 o                         
  -1   3  10          3.71          4.46         1.65 o                         
   0   3  10         71.23         61.70         3.74 o                         
   1   3  10         85.47         82.94         6.57 o                         
   2   3  10        468.99        475.85        17.19 o                         
   3   3  10        834.91        877.96        28.02 o                         
   4   3  10         89.17         88.44         4.97 o                         
   5   3  10          0.30          1.24         1.66 o                         
  -5   4  10         14.62         17.66         1.78 o                         
  -4   4  10         10.59         12.70         1.89 o                         
  -3   4  10          0.24         -0.21         1.82 o                         
  -2   4  10         96.55        103.07         6.15 o                         
  -1   4  10        289.29        282.10        11.73 o                         
   0   4  10        273.57        260.16        12.35 o                         
   1   4  10         80.92         80.67         4.00 o                         
   2   4  10         32.38         33.70         2.67 o                         
   3   4  10          6.89          8.72         1.99 o                         
   4   4  10         24.13         25.37         3.23 o                         
  -5   5  10         10.10         12.88         2.80 o                         
  -4   5  10        129.83        126.10         6.04 o                         
  -3   5  10        136.37        143.47         6.37 o                         
  -2   5  10         29.16         28.91         2.66 o                         
  -1   5  10         47.05         59.22         4.66 o                         
   0   5  10         38.31         35.85         3.86 o                         
   1   5  10        318.43        309.27        12.44 o                         
   2   5  10        330.71        288.74        15.11 o                         
   3   5  10        175.15        163.76        14.34 o                         
   4   5  10         25.41         25.71         3.02 o                         
  -5   6  10          5.42         17.29         5.01 o                         
  -4   6  10          1.66          3.98         1.93 o                         
  -3   6  10          2.48          1.73         2.94 o                         
  -2   6  10          1.77          0.63         1.79 o                         
  -1   6  10         95.38        108.13         6.50 o                         
   0   6  10        290.24        304.35        14.78 o                         
   1   6  10         29.63         29.44         3.20 o                         
   2   6  10         17.59         18.27         3.96 o                         
   3   6  10         57.72         48.99         8.02 o                         
  -4   7  10         47.58         37.49         3.13 o                         
  -3   7  10         21.34         24.31         3.53 o                         
  -2   7  10          0.32          2.27         2.44 o                         
  -1   7  10         81.83        104.14         7.43 o                         
   0   7  10        107.27        106.49         6.18 o                         
   1   7  10        184.27        170.79        11.67 o                         
   2   7  10         69.72         61.65         7.32 o                         
   3   7  10          0.18          2.57         3.09 o                         
  -3   8  10          7.91          8.23         3.86 o                         
  -2   8  10         32.35         30.70         6.81 o                         
  -1   8  10         39.20         35.95         5.79 o                         
   0   8  10         68.95         59.10        10.11 o                         
   1   8  10          0.33          0.00         2.76 o                         
  -6   1  11          1.84          1.29         2.25 o                         
  -5   1  11          0.90          4.58         2.07 o                         
  -4   1  11         16.55         20.29         2.55 o                         
  -3   1  11         77.08         82.99         8.08 o                         
  -2   1  11          4.00          7.54         5.66 o                         
  -1   1  11         28.13         37.80         5.05 o                         
   0   1  11         39.39         46.10         4.22 o                         
   1   1  11         58.98         68.94         4.87 o                         
   2   1  11         67.03         83.77         3.73 o                         
   3   1  11          3.63          4.08         1.71 o                         
   4   1  11          5.80          6.72         1.85 o                         
   5   1  11          2.19          0.89         1.73 o                         
  -6   2  11         11.67          9.48         2.48 o                         
  -5   2  11          1.71          0.47         1.57 o                         
  -4   2  11          1.70          7.99         1.83 o                         
  -3   2  11         59.46         65.76         4.16 o                         
  -2   2  11        575.04        584.27        42.93 o                         
  -1   2  11        104.49        118.93        10.19 o                         
   0   2  11         73.71         69.31         9.43 o                         
   1   2  11         10.63         13.03         2.48 o                         
   2   2  11         18.75         23.28         2.30 o                         
   3   2  11        167.69        180.30         6.53 o                         
   4   2  11          1.04          2.86         2.25 o                         
   5   2  11          0.22         -2.83         2.83 o                         
  -5   3  11         25.26         25.68         2.32 o                         
  -4   3  11         11.47         15.14         2.08 o                         
  -3   3  11        104.18        108.34         5.04 o                         
  -2   3  11        190.25        243.72        11.99 o                         
  -1   3  11        377.93        391.24        21.41 o                         
   0   3  11         13.49         16.77         1.92 o                         
   1   3  11          0.37          0.22         1.70 o                         
   2   3  11        105.46        109.88         4.46 o                         
   3   3  11         39.43         39.31         2.47 o                         
   4   3  11         21.07         20.74         2.42 o                         
  -5   4  11          0.72          1.09         1.62 o                         
  -4   4  11         42.80         41.78         3.45 o                         
  -3   4  11          7.14         12.31         1.79 o                         
  -2   4  11        381.22        361.05        17.41 o                         
  -1   4  11          0.96          3.38         2.24 o                         
   0   4  11         10.35         11.21         2.72 o                         
   1   4  11          0.56          2.61         1.66 o                         
   2   4  11          1.30          3.08         1.63 o                         
   3   4  11        141.08        121.05         6.09 o                         
   4   4  11         10.66         13.49         2.76 o                         
  -5   5  11         16.91         13.97         2.73 o                         
  -4   5  11          0.11          2.58         2.02 o                         
  -3   5  11          2.23          2.16         1.73 o                         
  -2   5  11        402.25        447.52        19.70 o                         
  -1   5  11        462.17        491.62        21.34 o                         
   0   5  11          1.12         -0.63         1.90 o                         
   1   5  11         24.73         23.38         2.18 o                         
   2   5  11         20.56         18.37         2.26 o                         
   3   5  11         19.96         15.44         3.72 o                         
  -4   6  11         65.69         61.51         7.85 o                         
  -3   6  11         23.17         21.15         2.63 o                         
  -2   6  11         22.98         19.23         3.69 o                         
  -1   6  11          6.35         10.44         3.10 o                         
   0   6  11          1.63          1.59         2.16 o                         
   1   6  11         19.31         13.66         3.05 o                         
   2   6  11         59.75         58.60         4.55 o                         
   3   6  11          1.68          3.90         2.46 o                         
  -4   7  11          0.36          1.80         2.31 o                         
  -3   7  11          0.81          6.04         2.48 o                         
  -2   7  11         41.92         44.65         5.64 o                         
  -1   7  11        114.17         98.49         6.49 o                         
   0   7  11          8.05          9.13         2.74 o                         
   1   7  11          0.14          3.74         4.24 o                         
   2   7  11          1.72          1.50         2.31 o                         
  -2   8  11          5.40          6.94         3.86 o                         
  -1   8  11         29.89         35.54         5.16 o                         
   0   8  11         26.87         16.67         3.34 o                         
   1   8  11         38.67         22.12         6.69 o                         
  -6   0  12         21.15         21.35         3.40 o                         
  -5   0  12         11.92         15.52         2.84 o                         
  -4   0  12        471.19        529.48        32.73 o                         
  -3   0  12        205.90        206.29        33.05 o                         
  -2   0  12        112.11        126.61        16.59 o                         
  -1   0  12        186.14        176.52        28.93 o                         
   0   0  12       2255.10       2205.38       184.94 o                         
   1   0  12        386.79        416.61        27.29 o                         
   2   0  12       1137.94       1254.86        58.96 o                         
   3   0  12          0.85          0.48         2.47 o                         
   4   0  12        199.77        243.04        14.02 o                         
  -6   1  12          0.26         -0.15         1.53 o                         
  -5   1  12        206.09        241.54        14.30 o                         
  -4   1  12        616.77        664.65        28.62 o                         
  -3   1  12         14.31         13.60         2.37 o                         
  -2   1  12        603.79        688.06        41.38 o                         
  -1   1  12        271.24        276.33        54.26 o                         
   0   1  12         25.19         34.80         4.10 o                         
   1   1  12       1191.27       1120.99        58.93 o                         
   2   1  12       2463.00       2573.34        81.10 o                         
   3   1  12        227.56        234.76         8.23 o                         
   4   1  12         61.67         60.90         3.32 o                         
  -6   2  12          7.32          7.72         2.31 o                         
  -5   2  12         14.15         14.43         2.31 o                         
  -4   2  12        366.19        419.85        20.10 o                         
  -3   2  12        148.94        161.02         7.43 o                         
  -2   2  12        305.79        350.08        22.09 o                         
  -1   2  12        502.26        527.70        50.80 o                         
   0   2  12        730.07        705.18        37.69 o                         
   1   2  12         91.45        109.41         5.31 o                         
   2   2  12        608.56        686.87        23.12 o                         
   3   2  12         26.77         25.33         2.13 o                         
   4   2  12         94.13        104.91         4.74 o                         
  -5   3  12         19.07         24.03         3.31 o                         
  -4   3  12        199.11        211.44        20.87 o                         
  -3   3  12         92.77         88.33         4.30 o                         
  -2   3  12        147.84        165.90         7.95 o                         
  -1   3  12        140.14        144.72         7.78 o                         
   0   3  12          5.13          6.30         2.07 o                         
   1   3  12        297.83        284.53         9.96 o                         
   2   3  12        301.75        302.06        11.98 o                         
   3   3  12         43.96         35.13         2.31 o                         
   4   3  12         75.32         75.18         4.52 o                         
  -5   4  12          3.52          3.60         1.88 o                         
  -4   4  12         33.16         34.52         4.08 o                         
  -3   4  12         11.27         10.36         1.69 o                         
  -2   4  12        270.38        302.52        12.74 o                         
  -1   4  12        635.39        633.55        25.31 o                         
   0   4  12         25.58         25.14         2.48 o                         
   1   4  12         48.27         46.35         2.89 o                         
   2   4  12        121.61        117.74         5.47 o                         
   3   4  12         12.50         13.27         2.74 o                         
   4   4  12         81.32         72.78         9.52 o                         
  -5   5  12          1.74         -1.60         2.16 o                         
  -4   5  12         23.08         31.65         2.66 o                         
  -3   5  12         55.37         55.65         4.03 o                         
  -2   5  12          0.41          0.16         2.05 o                         
  -1   5  12        218.39        218.00        10.53 o                         
   0   5  12         77.70         83.01         4.53 o                         
   1   5  12         39.87         41.67         3.54 o                         
   2   5  12         40.83         38.45         3.16 o                         
   3   5  12         52.57         46.63         5.36 o                         
  -4   6  12          6.62         11.36         2.42 o                         
  -3   6  12          8.47          9.68         3.85 o                         
  -2   6  12         62.85         63.69         4.61 o                         
  -1   6  12        326.44        342.48        16.55 o                         
   0   6  12         16.95         22.00         2.86 o                         
   1   6  12        114.17        103.43         8.04 o                         
   2   6  12          0.87          0.01         2.27 o                         
   3   6  12         15.68          7.46         3.60 o                         
  -3   7  12         59.66         66.38        12.18 o                         
  -2   7  12          3.90         13.40         6.12 o                         
  -1   7  12         99.49         91.07         6.11 o                         
   0   7  12         15.25          9.96         3.86 o                         
   1   7  12         28.75         26.92         4.66 o                         
   2   7  12         28.44         15.94         6.43 o                         
  -2   8  12         22.38         12.86         3.60 o                         
  -1   8  12        104.88         89.68        19.67 o                         
   0   8  12         15.30          7.97         5.14 o                         
  -5   1  13         18.28         25.88         2.28 o                         
  -4   1  13         41.74         59.62         5.58 o                         
  -3   1  13         22.23         26.94         2.65 o                         
  -2   1  13         12.74         13.45         3.31 o                         
  -1   1  13         16.43         26.78         4.94 o                         
   0   1  13        208.61        219.37        27.52 o                         
   1   1  13         10.36         13.43         2.03 o                         
   2   1  13         10.44         14.84         2.00 o                         
   3   1  13          5.55          5.60         1.69 o                         
   4   1  13          6.65          6.20         1.97 o                         
  -5   2  13         18.12         16.18         2.27 o                         
  -4   2  13         38.88         48.72         6.23 o                         
  -3   2  13          0.08          1.58         1.98 o                         
  -2   2  13         20.11         22.25         2.73 o                         
  -1   2  13         43.55         52.56         4.78 o                         
   0   2  13        283.98        244.17        11.20 o                         
   1   2  13        114.17        107.07         5.01 o                         
   2   2  13         21.92         24.97         2.31 o                         
   3   2  13         38.15         45.07         2.60 o                         
   4   2  13          2.03          3.80         1.69 o                         
  -5   3  13         23.27         22.34         3.42 o                         
  -4   3  13         19.51         21.49         2.16 o                         
  -3   3  13         31.78         32.52         2.37 o                         
  -2   3  13          0.15          1.32         2.01 o                         
  -1   3  13         23.65         40.07         3.82 o                         
   0   3  13        471.61        391.32        17.39 o                         
   1   3  13         66.79         57.56         3.39 o                         
   2   3  13         18.64         17.10         2.20 o                         
   3   3  13          1.50          2.70         2.05 o                         
   4   3  13         46.26         46.11         5.00 o                         
  -5   4  13          4.16          5.48         1.95 o                         
  -4   4  13         42.78         44.27         3.65 o                         
  -3   4  13         66.86         87.67         3.91 o                         
  -2   4  13         42.31         63.36         3.99 o                         
  -1   4  13         63.88         80.74         4.73 o                         
   0   4  13         87.52         83.82         4.42 o                         
   1   4  13        191.21        193.12         7.97 o                         
   2   4  13         17.58         13.13         2.19 o                         
   3   4  13         32.98         30.45         4.73 o                         
  -4   5  13         17.35         18.71         2.51 o                         
  -3   5  13          0.01          1.82         1.63 o                         
  -2   5  13         17.19         13.48         2.13 o                         
  -1   5  13        107.37        117.41         6.62 o                         
   0   5  13         65.96         57.30         3.52 o                         
   1   5  13          1.56          3.91         1.86 o                         
   2   5  13         57.81         57.88         5.18 o                         
   3   5  13         24.05         22.63         5.14 o                         
  -4   6  13          9.00         10.84         2.05 o                         
  -3   6  13         19.46         22.95         5.11 o                         
  -2   6  13         23.24         27.95         2.97 o                         
  -1   6  13         61.14         66.13         4.56 o                         
   0   6  13         33.61         39.91         4.08 o                         
   1   6  13         27.24         25.25         3.86 o                         
   2   6  13          7.11          8.37         2.67 o                         
  -3   7  13          1.89          4.17         2.63 o                         
  -2   7  13          6.62          9.71         3.63 o                         
  -1   7  13         19.38         18.76         2.60 o                         
   0   7  13          7.15          4.69         3.20 o                         
   1   7  13         56.36         45.51         9.77 o                         
  -5   0  14        240.62        282.82        17.36 o                         
  -4   0  14        200.58        238.55        15.31 o                         
  -3   0  14         71.59         88.84         7.06 o                         
  -2   0  14          8.13          7.07         5.91 o                         
  -1   0  14        123.24        120.08         9.22 o                         
   0   0  14        973.08       1007.91        54.39 o                         
   1   0  14       1560.80       1530.69        71.73 o                         
   2   0  14         64.65         58.44         4.28 o                         
   3   0  14         61.01         69.43         5.33 o                         
   4   0  14        178.76        174.37        11.51 o                         
  -5   1  14          4.17          7.27         1.57 o                         
  -4   1  14         53.05         59.49         5.61 o                         
  -3   1  14        123.05        142.16         8.77 o                         
  -2   1  14        844.20        959.22        45.41 o                         
  -1   1  14        716.65        662.97        31.95 o                         
   0   1  14        139.05        137.01         7.87 o                         
   1   1  14         83.61        104.20         4.55 o                         
   2   1  14        188.69        198.18         7.43 o                         
   3   1  14        333.70        335.85        13.31 o                         
   4   1  14         81.61         69.86         3.74 o                         
  -5   2  14        146.29        161.78         9.10 o                         
  -4   2  14        186.30        208.76        10.50 o                         
  -3   2  14          4.91          7.32         2.09 o                         
  -2   2  14         31.51         28.57         2.88 o                         
  -1   2  14        175.09        166.78         9.19 o                         
   0   2  14        659.22        716.70        31.39 o                         
   1   2  14        633.30        609.39        24.31 o                         
   2   2  14         19.79         17.34         2.13 o                         
   3   2  14         33.30         34.95         2.59 o                         
  -5   3  14          1.91          3.37         1.75 o                         
  -4   3  14          0.67          0.41         1.77 o                         
  -3   3  14        139.57        154.37         7.13 o                         
  -2   3  14        532.08        566.49        27.13 o                         
  -1   3  14        173.93        178.23         9.65 o                         
   0   3  14         26.60         28.52         2.80 o                         
   1   3  14          7.41          2.96         2.11 o                         
   2   3  14         60.93         63.52         5.02 o                         
   3   3  14         78.66         73.11         4.62 o                         
  -5   4  14         46.37         47.11         4.37 o                         
  -4   4  14         58.69         59.56         6.29 o                         
  -3   4  14         12.39         12.44         2.31 o                         
  -2   4  14         21.04         20.66         2.42 o                         
  -1   4  14         26.36         30.15         3.14 o                         
   0   4  14        178.51        180.74         8.73 o                         
   1   4  14        108.02        112.73         5.97 o                         
   2   4  14         62.92         69.49         5.26 o                         
   3   4  14         12.49         10.67         3.27 o                         
  -4   5  14         57.10         54.98         9.23 o                         
  -3   5  14         48.66         47.52         4.35 o                         
  -2   5  14        101.12         89.88         4.85 o                         
  -1   5  14         15.84         19.47         2.71 o                         
   0   5  14          4.11          0.42         2.06 o                         
   1   5  14         14.56         15.15         2.91 o                         
   2   5  14         47.52         48.09         7.97 o                         
  -3   6  14         22.11         14.95         3.65 o                         
  -2   6  14          3.16          1.63         2.10 o                         
  -1   6  14         14.35          8.68         2.61 o                         
   0   6  14         48.54         42.58         5.13 o                         
   1   6  14         69.98         66.29         9.20 o                         
   2   6  14        142.58         67.38        10.54 o                         
  -2   7  14         38.77         33.49         4.66 o                         
  -1   7  14         10.40         17.17         8.36 o                         
   0   7  14          8.31          9.93         4.63 o                         
  -5   1  15         16.55         16.02         2.45 o                         
  -4   1  15          2.87          2.99         1.79 o                         
  -3   1  15          0.54          1.15         1.89 o                         
  -2   1  15         16.86         11.85         3.07 o                         
  -1   1  15         14.52         14.62         2.88 o                         
   0   1  15          5.83          1.23         2.68 o                         
   1   1  15         46.41         44.72         2.75 o                         
   2   1  15         25.02         25.49         2.14 o                         
   3   1  15          2.02         -0.43         2.11 o                         
  -5   2  15          4.47          3.87         1.52 o                         
  -4   2  15         10.23         11.80         2.61 o                         
  -3   2  15          6.51          2.65         1.86 o                         
  -2   2  15        102.65         95.93         6.83 o                         
  -1   2  15          1.32          6.29         2.60 o                         
   0   2  15         40.17         35.67         3.62 o                         
   1   2  15         24.54         22.59         3.62 o                         
   2   2  15          6.46          9.09         2.72 o                         
   3   2  15          6.23          9.34         2.14 o                         
  -5   3  15         52.13         53.09         4.82 o                         
  -4   3  15          0.46          4.72         1.71 o                         
  -3   3  15         17.30         23.66         2.56 o                         
  -2   3  15         22.76         24.35         3.48 o                         
  -1   3  15         17.23         12.77         2.78 o                         
   0   3  15          2.71          8.50         2.63 o                         
   1   3  15        152.32        166.90         8.97 o                         
   2   3  15         68.43         70.14         5.38 o                         
   3   3  15         14.51          6.77         2.62 o                         
  -4   4  15          3.92          4.66         1.73 o                         
  -3   4  15          0.13         -1.81         1.86 o                         
  -2   4  15          0.54          5.42         2.21 o                         
  -1   4  15         32.70         41.74         3.72 o                         
   0   4  15         44.97         29.87         3.26 o                         
   1   4  15         17.16         16.23         2.71 o                         
   2   4  15         22.57         25.23         3.66 o                         
  -4   5  15         11.12          5.19         2.96 o                         
  -3   5  15         28.47         30.09         4.27 o                         
  -2   5  15          2.41          1.44         1.92 o                         
  -1   5  15         27.40         23.96         3.01 o                         
   0   5  15         12.67          5.41         3.83 o                         
   1   5  15         64.96         55.30         4.33 o                         
   2   5  15         67.87         61.72         8.74 o                         
  -3   6  15          1.32          1.19         2.93 o                         
  -2   6  15         48.00         38.76         3.71 o                         
  -1   6  15         19.14         15.01         3.40 o                         
   0   6  15          2.66          4.26         2.71 o                         
   1   6  15         33.48         18.26         6.43 o                         
  -5   0  16         75.04         94.35        10.54 o                         
  -4   0  16        132.64        137.26         9.46 o                         
  -3   0  16         14.99         18.08         3.19 o                         
  -2   0  16        110.98         93.34         9.19 o                         
  -1   0  16        150.84        121.64        16.72 o                         
   0   0  16        127.82        132.29         9.95 o                         
   1   0  16        140.98        142.94         9.02 o                         
   2   0  16        423.41        424.24        23.33 o                         
   3   0  16         75.57         74.48         5.88 o                         
  -5   1  16          0.75          1.28         1.40 o                         
  -4   1  16          0.33          0.48         1.51 o                         
  -3   1  16         69.21         65.08         4.26 o                         
  -2   1  16        556.07        547.35        28.68 o                         
  -1   1  16         96.13        102.90        10.20 o                         
   0   1  16        107.40        116.65         7.91 o                         
   1   1  16         11.46         11.55         2.38 o                         
   2   1  16         18.52         26.91         3.91 o                         
   3   1  16         54.94         43.01         2.95 o                         
  -5   2  16         43.58         49.52         4.55 o                         
  -4   2  16        114.29        119.30         6.33 o                         
  -3   2  16         38.33         35.25         3.14 o                         
  -2   2  16         52.68         52.63         4.62 o                         
  -1   2  16          4.55          5.92         2.52 o                         
   0   2  16        194.51        195.33        11.96 o                         
   1   2  16        163.85        163.47        10.24 o                         
   2   2  16        161.19        152.10         8.42 o                         
   3   2  16         28.96         19.80         5.14 o                         
  -4   3  16          0.53          0.63         1.34 o                         
  -3   3  16         69.68         59.83         3.62 o                         
  -2   3  16        407.30        430.84        26.37 o                         
  -1   3  16        215.81        214.56        11.37 o                         
   0   3  16         44.99         49.97         4.41 o                         
   1   3  16          1.64          2.01         2.93 o                         
   2   3  16          2.21          1.25         2.81 o                         
  -4   4  16         48.31         48.50        29.83 o                         
  -3   4  16         23.65         20.25         3.30 o                         
  -2   4  16          2.04          3.88         2.04 o                         
  -1   4  16         43.75         44.30         4.12 o                         
   0   4  16         79.73         75.61         5.01 o                         
   1   4  16        166.27        160.60        11.36 o                         
   2   4  16         37.25         33.34         5.13 o                         
  -3   5  16         25.14         18.79         8.07 o                         
  -2   5  16         37.98         31.33         2.91 o                         
  -1   5  16        112.95         99.90         7.22 o                         
   0   5  16         60.66         52.48         9.99 o                         
   1   5  16         26.17         16.69         2.64 o                         
  -2   6  16          1.30          9.52         6.94 o                         
  -1   6  16          9.54          6.69         3.86 o                         
  -4   1  17          0.59          0.65         1.36 o                         
  -3   1  17          0.63          0.82         1.83 o                         
  -2   1  17          4.11         13.73         5.00 o                         
  -1   1  17          4.81          2.58         2.63 o                         
   0   1  17         26.74         17.01         3.49 o                         
   1   1  17          7.84          8.43         3.10 o                         
   2   1  17         21.68         17.37         2.71 o                         
  -4   2  17         15.33         14.36         1.63 o                         
  -3   2  17          1.58          1.90         1.72 o                         
  -2   2  17          2.60          5.33         2.75 o                         
  -1   2  17         43.18         44.37         3.77 o                         
   0   2  17         43.56         52.27         7.85 o                         
   1   2  17          6.22          6.85         3.05 o                         
   2   2  17         27.25         29.63         4.72 o                         
  -4   3  17          0.75          0.22         2.44 o                         
  -3   3  17          4.67          8.16         2.03 o                         
  -2   3  17          0.23          6.00         2.56 o                         
  -1   3  17          8.18         11.99         2.52 o                         
   0   3  17         46.06         44.71         3.73 o                         
   1   3  17         41.13         44.29         4.92 o                         
   2   3  17         46.71         36.19         3.80 o                         
  -3   4  17          2.92         -2.53         4.99 o                         
  -2   4  17          4.67          2.34         2.45 o                         
  -1   4  17        111.96        118.38         8.80 o                         
   0   4  17         56.30         50.76         4.17 o                         
   1   4  17          3.29          6.23         4.38 o                         
  -2   5  17          5.90          4.01         2.63 o                         
  -1   5  17          0.24          2.49         2.20 o                         
   0   5  17         19.40         18.09         4.89 o                         
  -4   0  18         43.97         47.32         6.17 o                         
  -3   0  18         22.29         19.03         6.43 o                         
  -2   0  18         36.16         25.46         5.14 o                         
   1   0  18          0.96          3.14         3.91 o                         
   2   0  18        163.40        140.16        17.49 o                         
  -4   1  18          5.72          4.06         1.95 o                         
  -3   1  18         16.80         18.79         2.77 o                         
  -2   1  18         18.88         22.16         3.51 o                         
  -1   1  18         47.85         48.74         6.55 o                         
   0   1  18        159.97        164.36        10.19 o                         
   1   1  18         40.81         43.21         8.36 o                         
   2   1  18          4.38          5.66         3.09 o                         
  -3   2  18         96.84         79.58         7.21 o                         
  -2   2  18         72.40         74.31         6.12 o                         
  -1   2  18          0.48          2.56         2.37 o                         
   0   2  18          6.62          3.69         2.85 o                         
   1   2  18         14.86         14.94         3.41 o                         
  -3   3  18          0.00          1.89         2.33 o                         
  -2   3  18         31.61         27.93         3.44 o                         
  -1   3  18        170.59        156.08        10.58 o                         
   0   3  18        142.49        129.81         9.34 o                         
   1   3  18         18.12         14.85         3.02 o                         
  -2   4  18         41.44         33.59         3.33 o                         
  -1   4  18          7.59          9.41         2.49 o                         
   0   4  18          3.59          1.74         3.00 o                         
  -3   1  19          1.88         -3.34         4.11 o                         
  -2   1  19          0.03          2.76         5.92 o                         
  -1   1  19          7.70          9.77         5.66 o                         
   0   1  19          7.16          7.21         3.72 o                         
   1   1  19          2.29          4.11         4.63 o                         
  -3   2  19          1.00         -2.31         3.60 o                         
  -2   2  19          0.03          2.33         3.34 o                         
  -1   2  19          7.43          7.85         5.66 o                         
   0   2  19         12.49         15.05         3.17 o                         
   1   2  19         62.06         40.63         6.94 o                         
  -2   3  19         15.21         17.75         4.89 o                         
  -1   3  19         46.94         43.43         5.18 o                         
   0   3  19          9.78         15.26         3.54 o                         
                                                                                
